# Supplementary material for: Coordination of Glucosinolate Biosynthesis and Turnover Under Different Nutrient Conditions
Source: Front Plant Sci. 2019 Dec 6;10:1560. doi: 10.3389/fpls.2019.01560 (PMC6909823; doi:10.3389/fpls.2019.01560)
Supplement: Supplementary file 1 [file DataSheet_1.zip › Supplementary Tables.xlsx]

## Sheet: table of content
Suppl. Table 1	The accumulation of endogenous glucosinolates (summarized by group) and raphanusamic acid in seedlings until nine days after germination.	Fig. 2
Suppl. Table 2	The accumulation of endogenous (individual) glucosinolates in seedlings until nine days after germination.	Fig. 2
Suppl. Table 3	The accumulation of endogenous glucosinolates (summarized by group) in seedlings depending on the concentration of sucrose in the medium.	Fig. 3A
Suppl. Table 4	The accumulation of endogenous (individual) glucosinolates in seedlings depending on the concentration of sucrose in the medium.	Fig. 3A
Suppl. Table 5	The accumulation of endogenous glucosinolates summarized by group in twelve day-old A. thaliana Col-0 depending on the presence and concentration of different sugars.	Fig. 3B
Suppl. Table 6	The accumulation of endogenous (individual) glucosinolates in twelve day-old seedlings depending on the presence and concentration of different sugars.	Fig. 3B
Suppl. Table 7	The accumulation of glucosinolates (summarized by group) and raphanusamic acid in seedlings under different sulfur (S) and nitrogen (N) regimes.	Fig. 4A and B
Suppl. Table 8	The accumulation of (individual) glucosinolatesin A. thaliana Col-0 seedlings under different sulfur (S) and nitrogen (N) regimes.	Fig. 4A and B
Suppl. Table 9	Fresh weight of A. thaliana Col-0 seedlings grown on medium limited in nitrogen (-N) and/or sulfur (-S).	Suppl. Fig. 5
Suppl. Table 10	The accumulation of allyl glucosinolate, raphanusamic acid and endogenous glucosinolates summarized by group in seedlings with continuous growth on media containing 50 µM allyl glucosinolate until nine days after germination.	Fig. 5 and 8
Suppl. Table 11	Accumulation of allyl glucosinolate [nmol/seedling] in six day-old seedlings dependent on the concentration of allyl glucosinolate supplied in the growth medium (phase 1) and levels of allyl glucosinolate after seedlings have been transferred to media with sufficient or limiting sulfur (S) and nitrogen (N) concentrations for seven days (phase 2) in medium containing 0 mM or 29.2 mM sucrose.	Fig. 6 Suppl. Fig. 8
Suppl. Table 12	Accumulation of allyl glucosinolate depending on the concentration of allyl glucosinolate supplied in the growth medium and presence of sucrose.	Suppl. Fig. 7
Suppl. Table 13	Fresh weight of 13-day-old seedlings grown on different concentration of allyl glucosinolate for six days (phase 1) and on media limited in nitrogen (-N) and/or sulfur (-S) for seven days (phase 2).	Suppl. Fig. 9
Suppl. Table 14	Accumulation of raphanusamic acid in 13 day-old seedlings dependent on the concentration of allyl glucosinolate supplied in the growth medium (0 mM sucrose) in the first six days of seedling development (phase 1) and the sulfur (S) and nitrogen (N) availability in the medium for seven days (phase 2) in 0 mM sucrose medium.	Fig. 7
Suppl. Table 15	The accumulation of endogenous (individual) glucosinolates in seedlings with continuous growth on media containing 50 µM allyl glucosinolate until nine days after germination.	Fig. 8
Suppl. Table 16	Endogenous glucosinolates (summarized by group) in seedlings grown on medium containing with varying allyl glucosinolate concentration in phase 1 (for 6 days after germination), following growth on glucosinolate-free medium medium with different sulfur and nitrogen concentrations for another seven days (phase 2). Sucrose concentration was consistent in both phases.	Fig. 9
Suppl. Table 17	Endogenous (individual) glucosinolates in seedlings grown on medium containing with varying allyl glucosinolate concentration in phase 1 (for 6 days after germination), following growth on glucosinolate-free medium medium with different sulfur and nitrogen concentrations for another seven days (phase 2). Sucrose concentration was consistent in both phases.	Fig. 9

## Sheet: Suppl. Table 1
	Supplementary Table 1. The accumulation of endogenous glucosinolates [nmol/seedling] (summarized by class) and raphanusamic acid in A. thaliana Col-0 seedlings until nine days after germination (dag). Statistical testing was performed with Kruskal-Wallis rank sum test followed by pairwise comparisons using Wilcoxon rank sum test (P-value adjustment method: Benjamini & Hochberg). Details on the st…
			total glucosinolates			short-chain aliphatic glucosinolates			long-chain aliphatic glucosinolates			indolic glucosinolates			embryo-synthesized glucosinolates			benzenic glucosinolates			raphanusamic acid
	dag	N	mean	sd	post-hoc	mean	sd	post-hoc	mean	sd	post-hoc	mean	sd	post-hoc	mean	sd	post-hoc	mean	sd	post-hoc	mean	sd	post-hoc
	3	18	1.93	0.63	A	1.26	0.39	AB	0.2	0.09	A	0.26	0.24	A	0.057	0.049	A	0.17	0.08	A	nd	-	-
	4	18	2.1	0.78	A	1.08	0.31	A	0.26	0.18	AB	0.52	0.42	A	0.068	0.066	A	0.17	0.06	A	nd	-	-
	5	18	2.95	1.23	B	1.25	0.47	AB	0.35	0.22	BC	1.14	0.76	B	0.083	0.081	A	0.13	0.08	A	0.001	0.003	A
	6	18	3.55	1.23	B	1.17	0.35	A	0.4	0.18	CD	1.78	0.82	C	0.046	0.048	A	0.15	0.1	A	0.002	0.004	A
	7	13	5.66	2.85	C	1.77	0.61	B	0.65	0.41	DE	3.05	1.93	CD	0.06	0.057	A	0.14	0.1	A	0.013	0.012	B
	8	12	7.09	2.67	C	1.58	0.61	AB	0.81	0.39	E	4.48	1.78	DE	0.038	0.059	A	0.18	0.12	A	0.012	0.011	B
	9	6	7.97	2.05	C	1.65	0.42	B	0.88	0.24	E	5.23	1.45	E	nd	-	-	0.22	0.14	A	0.017	0.012	B
			P < 0.001			P = 0.004			P < 0.001			P < 0.001			P = 0.062			P = 0.437			P < 0.001
			(χ2 = 59.55, df = 6)			(χ2 = 16.75, df = 6)			(χ2 = 46.93, df = 6)			(χ2 = 70.20, df = 6)			(χ2 = 11.98, df = 6)			(χ2 = 5.88, df = 6)			(χ2 = 52.16, df = 6)

## Sheet: Suppl. Table 2
Supplementary Table 2. The accumulation of endogenous glucosinolates [nmol/seedling] in A. thaliana Col-0 seedlings until nine days after germination (dag). Statistical testing was performed with Kruskal-Wallis rank sum test followed by pairwise comparisons using Wilcoxon rank sum test (P-value adjustment method: Benjamini & Hochberg). dag, days after germination; cv, coefficient of variance; LCI…
				[nmol/seedling]
		dag	N	mean	sd	se	cv	LCI	UCI	median	P-value
indolic glucosinolates	4MOI3M	3	18	nd	nd	nd	nd	nd	nd	nd	P < 0.001 (χ2 = 57.37, df = 6)
		4	18	0.0112771	0.0289992	0.00683518	2.57151	-0.0455613	0.0681155	0
		5	18	0.0417132	0.0246967	0.00582106	0.592059	-0.00669225	0.0901187	0.0466288
		6	18	0.030541	0.0294001	0.00692968	0.962645	-0.0270833	0.0881653	0.0389162
		7	13	0.0688674	0.0501684	0.0139142	0.728478	-0.0294626	0.167197	0.0756802
		8	12	0.411674	0.297696	0.0859373	0.723134	-0.171809	0.995158	0.377074
		9	6	0.232049	0.221435	0.0904007	0.954263	-0.201965	0.666062	0.158529
	I3M	3	18	0.0880746	0.0859404	0.0202563	0.975768	-0.0803685	0.256518	0.0775963	P < 0.001 (χ2 = 48.21, df = 6)
		4	18	0.139914	0.105206	0.0247973	0.751932	-0.0662896	0.346118	0.156725
		5	18	0.244421	0.154513	0.0364191	0.63216	-0.0584248	0.547268	0.227448
		6	18	0.324051	0.152717	0.0359957	0.471275	0.0247252	0.623376	0.304431
		7	13	0.385369	0.24926	0.0691324	0.64681	-0.103181	0.873919	0.423987
		8	12	0.497672	0.240575	0.0694481	0.483401	0.0261448	0.9692	0.470672
		9	6	0.465175	0.104949	0.0428452	0.225611	0.259475	0.670875	0.501194
	NMOI3M	3	18	0.16969	0.166877	0.0393334	0.983425	-0.15739	0.49677	0.136894	P < 0.001 (χ2 = 71.87, df = 6)
		4	18	0.372923	0.309125	0.0728616	0.828926	-0.232963	0.978809	0.319938
		5	18	0.852852	0.599314	0.14126	0.702718	-0.321804	2.02751	0.910482
		6	18	1.42849	0.673096	0.15865	0.471195	0.109219	2.74775	1.42828
		7	13	2.59286	1.64477	0.456177	0.634346	-0.630891	5.81661	2.2807
		8	12	3.56823	1.54906	0.447175	0.434126	0.532069	6.60439	3.06898
		9	6	4.52778	1.38758	0.566475	0.306458	1.80814	7.24743	4.77217
short-chain aliphatic glucosinolates	3msp	3	18	nd	nd	nd	nd	nd	nd	nd	P = 0.062 (χ2 = 12.02, df = 6)
		4	18	0.00586128	0.0171134	0.00403366	2.91973	-0.0276809	0.0394035	0
		5	18	0.0214984	0.0411441	0.00969777	1.91383	-0.0591441	0.102141	0
		6	18	nd	nd	nd	nd	nd	nd	nd
		7	13	0.0061733	0.0222581	0.0061733	3.60555	-0.0374527	0.0497992	0
		8	12	0.00390611	0.00959386	0.00276951	2.45612	-0.0148979	0.0227101	0
		9	6	nd	nd	nd	nd	nd	nd	nd
	3mtp	3	18	nd	nd	nd	nd	nd	nd	nd	P = 0.053 (χ2 = 12.41, df = 6)
		4	18	nd	nd	nd	nd	nd	nd	nd
		5	18	0.0105157	0.024321	0.00573252	2.31282	-0.0371535	0.0581849	0
		6	18	nd	nd	nd	nd	nd	nd	nd
		7	13	0.0107017	0.0214611	0.00595225	2.0054	-0.0313622	0.0527655	0
		8	12	0.00601561	0.0144749	0.00417854	2.40622	-0.0223552	0.0343864	0
		9	6	nd	nd	nd	nd	nd	nd	nd
	4msb	3	18	0.193645	0.0627651	0.0147939	0.324125	0.0706252	0.316664	0.198582	P = 0.090 (χ2 = 10.95, df = 6)
		4	18	0.172316	0.0766127	0.0180578	0.444606	0.022155	0.322477	0.176195
		5	18	0.181599	0.0767521	0.0180906	0.422645	0.0311654	0.332034	0.180652
		6	18	0.174243	0.0873245	0.0205826	0.501164	0.00308728	0.345399	0.156952
		7	13	0.209918	0.0991726	0.0275055	0.472436	0.0155393	0.404296	0.224097
		8	12	0.221833	0.153047	0.0441807	0.689917	-0.0781379	0.521805	0.263715
		9	6	0.298082	0.0455778	0.018607	0.152903	0.20875	0.387415	0.285501
	4mtb	3	18	1.06095	0.343245	0.0809036	0.323526	0.388189	1.73371	1.01886	P = 0.003 (χ2 = 19.50, df = 6)
		4	18	0.901523	0.250812	0.059117	0.27821	0.409931	1.39312	0.847984
		5	18	1.03437	0.378166	0.0891346	0.365601	0.293162	1.77557	1.12038
		6	18	0.992276	0.294156	0.0693332	0.296446	0.41573	1.56882	0.987166
		7	13	1.54246	0.552831	0.153328	0.358409	0.45891	2.62601	1.74638
		8	12	1.33503	0.482614	0.139319	0.361501	0.389106	2.28095	1.27045
		9	6	1.34686	0.391213	0.159712	0.290463	0.580084	2.11364	1.4404
	5msp	3	18	nd	nd	nd	nd	nd	nd	nd
		4	18	nd	nd	nd	nd	nd	nd	nd
		5	18	0.00160839	0.00682381	0.00160839	4.24264	-0.0117663	0.0149831	0
		6	18	nd	nd	nd	nd	nd	nd	nd
		7	13	nd	nd	nd	nd	nd	nd	nd
		8	12	0.0131586	0.0205154	0.00592228	1.55909	-0.0270516	0.0533687	0
		9	6	nd	nd	nd	nd	nd	nd	nd
long-chain aliphatic glucosinolates	7msh	3	18	0.0657935	0.0322051	0.00759082	0.489488	0.00267147	0.128916	0.0660073	P < 0.001 (χ2 = 29.51, df = 6)
		4	18	0.0711401	0.0424418	0.0100036	0.596595	-0.0120459	0.154326	0.0597143
		5	18	0.0894852	0.0506642	0.0119417	0.566174	-0.00981662	0.188787	0.0777289
		6	18	0.0937191	0.0573732	0.013523	0.612182	-0.0187323	0.206171	0.0995976
		7	13	0.137824	0.0818757	0.0227082	0.59406	-0.0226523	0.2983	0.125915
		8	12	0.195551	0.0940057	0.0271371	0.480721	0.0113001	0.379803	0.205178
		9	6	0.194125	0.102623	0.0418958	0.528646	-0.00701676	0.395266	0.220399
	7mth	3	18	nd	nd	nd	nd	nd	nd	nd	P = 0.023 (χ2 = 14.66, df = 6)
		4	18	0.00518647	0.0173746	0.00409524	3.34999	-0.0288678	0.0392408	0
		5	18	0.016842	0.0216213	0.00509618	1.28377	-0.0255357	0.0592197	0
		6	18	0.0092833	0.0213719	0.0050374	2.30218	-0.0326056	0.0511721	0
		7	13	0.0308192	0.0491422	0.0136296	1.59453	-0.0654995	0.127138	0
		8	12	0.0166919	0.0236574	0.0068293	1.4173	-0.0296766	0.0630604	0
		9	6	0.0149964	0.0367334	0.0149964	2.44949	-0.0570012	0.0869939	0
	8mso	3	18	0.128753	0.0609611	0.0143687	0.473472	0.00926963	0.248237	0.126217	P < 0.001 (χ2 = 51.88, df = 6)
		4	18	0.166313	0.108407	0.0255517	0.651825	-0.0461645	0.37879	0.119482
		5	18	0.211841	0.127816	0.0301266	0.603361	-0.0386797	0.462361	0.178801
		6	18	0.277587	0.107231	0.0252746	0.386298	0.0674136	0.48776	0.267917
		7	13	0.419034	0.246881	0.0684723	0.589166	-0.0648518	0.90292	0.453429
		8	12	0.547046	0.247178	0.0713541	0.451841	0.0625774	1.03152	0.501665
		9	6	0.628627	0.21795	0.0889778	0.346708	0.201445	1.05581	0.569152
	8mto	3	18	nd	nd	nd	nd	nd	nd	nd	P = 0.005 (χ2 = 18.80, df = 6)
		4	18	0.0165326	0.0250586	0.00590637	1.51571	-0.0325823	0.0656474	0
		5	18	0.0265383	0.0261721	0.00616882	0.9862	-0.024759	0.0778355	0.0260499
		6	18	0.0220245	0.0292776	0.0069008	1.32932	-0.0353597	0.0794086	0
		7	13	0.0577618	0.0573449	0.0159046	0.992783	-0.0546343	0.170158	0.0585981
		8	12	0.0497504	0.0604768	0.0174581	1.2156	-0.0687841	0.168285	0.0162503
		9	6	0.0400254	0.0623754	0.0254646	1.5584	-0.0822303	0.162281	0
benzenic glucosinolates	2PE	3	18	0.168435	0.079784	0.0188053	0.473679	0.0120581	0.324811	0.185247	P = 0.437 (χ2 = 5.88, df = 6)
		4	18	0.170751	0.0628392	0.0148114	0.368017	0.0475858	0.293916	0.168502
		5	18	0.133009	0.084133	0.0198303	0.632534	-0.0318913	0.29791	0.141683
		6	18	0.146375	0.0978736	0.023069	0.668648	-0.0454569	0.338207	0.128635
		7	13	0.135571	0.0969526	0.0268898	0.715144	-0.0544564	0.325598	0.105627
		8	12	0.182813	0.120844	0.0348846	0.661022	-0.0540404	0.419667	0.163659
		9	6	0.221776	0.136469	0.0557133	0.615345	-0.045703	0.489256	0.230015
embryo-synthesized glucosinolats	3bzo	3	18	0.0421417	0.0345834	0.00815139	0.820646	-0.0256418	0.109925	0.0495231	P = 0.051 (χ2 = 12.56, df = 6)
		4	18	0.0556361	0.0498965	0.0117607	0.896835	-0.0421609	0.153433	0.0457017
		5	18	0.0591957	0.0560129	0.0132024	0.946231	-0.0505895	0.168981	0.0610481
		6	18	0.0376181	0.0419538	0.00988861	1.11526	-0.0446114	0.119848	0.0188076
		7	13	0.0531155	0.046332	0.0128502	0.872288	-0.0376952	0.143926	0.0543201
		8	12	0.0245549	0.0344757	0.00995227	1.40402	-0.0430174	0.0921272	0
		9	6	nd	nd	nd	nd	nd	nd	nd
	4bzo	3	18	0.0144343	0.0216131	0.00509426	1.49734	-0.0279274	0.056796	0	P = 0.324 (χ2 = 6.97, df = 6)
		4	18	0.012306	0.0223232	0.00526162	1.81401	-0.0314475	0.0560594	0
		5	18	0.0237717	0.0326659	0.00769942	1.37415	-0.0402534	0.0877968	0
		6	18	0.00849473	0.0247868	0.0058423	2.9179	-0.0400874	0.0570768	0
		7	13	0.00673853	0.0164833	0.00457165	2.44613	-0.0255688	0.0390458	0
		8	12	0.0135855	0.0281327	0.00812122	2.0708	-0.0415547	0.0687256	0
		9	6	nd	nd	nd	nd	nd	nd	nd

## Sheet: Suppl. Table 3
	Supplementary Table 3. The accumulation of endogenous glucosinolates [nmol/seedling] (summarized by class) in A. thaliana Col-0 seedlings depending on the concentration of sucrose in the medium. Statistical testing was performed with Kruskal-Wallis rank sum test followed by pairwise comparisons using Wilcoxon rank sum test (P-value adjustment method: Benjamini & Hochberg). Statistical details inc…
				total glucosinolates		short-chain aliphatic glucosinolates		long-chain aliphatic glucosinolates		indolic glucosinolates		embryo-synthesized glucosinolates		benzenic glucosinolates
	sucrose	dag	N	mean	sd	mean	sd	mean	sd	mean	sd	mean	se	mean	se
	0 mM	1	8	2.5	1.11	1.43	0.5	0.65	0.56	0.07	0.11	0.323	0.276	0.025	0.052
		6	8	3.3	1.43	1.3	0.3	0.7	0.44	1.02	0.75	0.258	0.141	0.018	0.033
		13	6	23.58	16.62	2.64	1.47	3.97	3.12	16.97	12.67	nd	nd	nd	nd
		20	7	85.45	77.44	7.96	7.12	29.03	27.03	47.8	46.57	0.3	0.173	0.356	0.28
	29.2 mM	1	8	2.38	0.68	1.5	0.43	0.52	0.32	0.05	0.07	0.307	0.168	nd	nd
		6	8	3.27	0.84	1.13	0.31	0.69	0.38	1.26	0.47	0.186	0.179	nd	nd
		13	7	31.64	19.85	4.79	3.11	4.49	3.6	22.37	13.9	nd	nd	nd	nd
		20	7	46.85	55.46	6.61	5.64	10.29	14.66	29.68	35.25	0.108	0.143	0.171	0.268
	58.4 mM	1	5	2.96	0.77	2.06	0.69	0.45	0.29	0.13	0.03	0.312	0.065	0.016	0.023
		6	7	3.4	2.93	1.21	0.84	0.94	1.12	1.21	1.06	0.036	0.094	nd	nd
		13	7	11.74	10.12	1.56	1.46	3.77	3.86	6.03	4.96	0.284	0.089	0.09	0.082
		20	7	70.06	52.24	10.88	10.11	16.17	15.93	42.58	29.68	0.105	0.2	0.326	0.454
	day			P < 0.001		P < 0.001		P < 0.001		P < 0.001		P = 0.002		P < 0.001
				(χ2 = 61.40, df = 3)		(χ2 = 33.09, df = 3)		(χ2 = 56.98, df = 3)		(χ2 = 71.22, df = 3)		(χ2 = 14.44, df = 3)		(χ2 = 19.21, df = 3)
	sucrose			P = 0.996		P = 0.876		P = 0.850		P = 0.864		P = 0.316		P = 0.024
				(χ2 = 0.01, df = 2)		(χ2 = 0.27, df = 2)		(χ2 = 0.32, df = 2)		(χ2 = 0.29, df = 2)		(χ2 = 2.31, df = 2)		(χ2 = 7.43, df = 2)
	day*sucrose			P < 0.001		P < 0.001		P < 0.001		P < 0.001		P < 0.001		P < 0.001
				(χ2 =64.27, df = 11)		(χ2 = 44.42, df = 11)		(χ2 = 58.72, df = 11)		(χ2 = 73.58, df = 11)		(χ2 = 40.33, df = 11)		(χ2 = 42.23, df = 11)

## Sheet: Suppl. Table 4
Supplementary Table 4. The accumulation of endogenous glucosinolates [nmol/seedling] in A. thaliana Col-0 seedlings depending on the concentration of sucrose in the medium. Statistical testing was performed with Kruskal-Wallis rank sum test followed by pairwise comparisons using Wilcoxon rank sum test (P-value adjustment method: Benjamini & Hochberg). dag, days after germination; cv, coefficient …
					[nmol/seedling]
		sucrose	dag	N	mean	sd	se	cv	LCI	UCI	median	P-value
indolic glucosinolates	4MOI3M	0 mM	1	8	nd	nd	nd	nd	nd	nd	nd	P(sucrose*day) < 0.001 (χ2 = 60.96, df = 11) P(day) < 0.001 (χ2 = 52.02, df = 3) P(sucrose) = 0.113 (χ2 = 4.37, df = 2)
			6	8	nd	nd	nd	nd	nd	nd	nd
			13	6	0.0657785	0.161124	0.0657785	2.44949	-0.250024	0.381581	0
			20	7	0.462052	0.333929	0.126213	0.72271	-0.19245	1.11655	0.316207
		29.2 mM	1	8	nd	nd	nd	nd	nd	nd	nd
			6	8	nd	nd	nd	nd	nd	nd	nd
			13	7	0.311203	0.823365	0.311203	2.64575	-1.30259	1.925	0
			20	7	0.709168	1.3201	0.498951	1.86148	-1.87823	3.29657	0.156847
		58.4 mM	1	5	nd	nd	nd	nd	nd	nd	nd
			6	7	nd	nd	nd	nd	nd	nd	nd
			13	7	0.121652	0.0525872	0.0198761	0.432278	0.0185805	0.224723	0.118361
			20	7	1.08938	1.40572	0.531311	1.29038	-1.66582	3.84459	0.465229
	I3M	0 mM	1	8	0.035916	0.0511344	0.0180787	1.42372	-0.0643074	0.136139	0	P(sucrose*day) < 0.001 (χ2 = 72.79, df = 11) P(day) < 0.001 (χ2 = 66.16, df = 3) P(sucrose) = 0.169 (χ2 = 3.55, df = 2)
			6	8	0.23408	0.162705	0.0575248	0.695083	-0.0848216	0.552981	0.205388
			13	6	6.62797	6.10833	2.49372	0.9216	-5.34437	18.6003	5.80997
			20	7	3.72322	2.94526	1.1132	0.791051	-2.04949	9.49593	3.82205
		29.2 mM	1	8	0.0357265	0.0498151	0.0176123	1.39435	-0.0619111	0.133364	0
			6	8	0.490036	0.364892	0.129009	0.744622	-0.225152	1.20522	0.412809
			13	7	14.696	9.53896	3.60539	0.649084	-4.00034	33.3924	12.9218
			20	7	6.81304	4.89231	1.84912	0.718081	-2.7759	16.402	4.34573
		58.4 mM	1	5	0.10233	0.0206159	0.00921972	0.201466	0.0619225	0.142737	0.110422
			6	7	0.874162	0.976684	0.369152	1.11728	-1.04014	2.78846	0.567729
			13	7	1.83921	1.26279	0.477291	0.686595	-0.635863	4.31429	1.50802
			20	7	17.9026	20.6483	7.80431	1.15337	-22.568	58.3732	6.73637
	NMOI3M	0 mM	1	8	0.0344472	0.0641588	0.0226836	1.86253	-0.0913041	0.160199	0	P(sucrose*day) < 0.001 (χ2 = 73.60, df = 11) P(day) < 0.001 (χ2 = 71.56, df = 3) P(sucrose) = 0.952 (χ2 = 0.10, df = 2)
			6	8	0.787591	0.598356	0.211551	0.759729	-0.385186	1.96037	0.814345
			13	6	10.2763	7.46625	3.04809	0.726554	-4.3576	24.9101	8.14527
			20	7	43.6175	43.9065	16.5951	1.00663	-42.4392	129.674	35.5048
		29.2 mM	1	8	0.0129277	0.0365649	0.0129277	2.82843	-0.0587396	0.0845949	0
			6	8	0.765975	0.342771	0.121188	0.447497	0.0941432	1.43781	0.66397
			13	7	7.36173	3.87627	1.46509	0.526543	-0.23575	14.9592	6.9821
			20	7	22.1588	29.5639	11.1741	1.33418	-35.7864	80.1041	8.20752
		58.4 mM	1	5	0.0253971	0.0238686	0.0106744	0.939817	-0.0213854	0.0721796	0.037176
			6	7	0.339257	0.198285	0.0749447	0.584469	-0.0493818	0.727895	0.437752
			13	7	4.07386	3.73619	1.41215	0.917114	-3.24908	11.3968	1.88152
			20	7	23.5889	18.6298	7.04141	0.789771	-12.9255	60.1033	14.0866
short-chain aliphatic glucinolates	3msp	0 mM	1	8	nd	nd	nd	nd	nd	nd	nd	P(sucrose*day) < 0.001 (χ2 = 63.68, df = 11) P(day) < 0.001 (χ2 = 58.49, df = 3) P(sucrose) = 0.661 (χ2 = 0.83, df = 2)
			6	8	nd	nd	nd	nd	nd	nd	nd
			13	6	0.382754	0.496606	0.202739	1.29746	-0.590594	1.3561	0.233033
			20	7	0.589397	0.508512	0.192199	0.862766	-0.407286	1.58608	0.636262
		29.2 mM	1	8	nd	nd	nd	nd	nd	nd	nd
			6	8	nd	nd	nd	nd	nd	nd	nd
			13	7	1.72428	1.44188	0.54498	0.836222	-1.10181	4.55037	1.90408
			20	7	1.00544	1.26396	0.477733	1.25713	-1.47193	3.48281	0.317669
		58.4 mM	1	5	nd	nd	nd	nd	nd	nd	nd
			6	7	nd	nd	nd	nd	nd	nd	nd
			13	7	0.130837	0.181709	0.0686796	1.38882	-0.225313	0.486987	0.0444906
			20	7	4.0541	6.38102	2.4118	1.57397	-8.4527	16.5609	0.720755
	4msb	0 mM	1	8	0.0161584	0.0457029	0.0161584	2.82843	-0.0734192	0.105736	0	P(sucrose*day) < 0.001 (χ2 = 58.20, df = 11) P(day) < 0.001 (χ2 = 52.78, df = 3) P(sucrose) = 0.185 (χ2 = 3.37, df = 2)
			6	8	0.115849	0.0652583	0.0230723	0.563307	-0.0120577	0.243755	0.127358
			13	6	1.12831	0.847317	0.345916	0.750964	-0.532435	2.78905	0.916281
			20	7	5.48779	5.38652	2.03591	0.981546	-5.06979	16.0454	4.65716
		29.2 mM	1	8	nd	nd	nd	nd	nd	nd	nd
			6	8	0.149125	0.0649164	0.0229514	0.435315	0.021889	0.276361	0.162829
			13	7	0.868491	1.35687	0.51285	1.56233	-1.79098	3.52796	0.459953
			20	7	2.5368	3.4972	1.32182	1.37859	-4.3177	9.3913	0.56468
		58.4 mM	1	5	0.104364	0.0663891	0.0296901	0.636132	-0.0257589	0.234486	0.0796791
			6	7	0.451614	0.875551	0.330927	1.93871	-1.26447	2.16769	0.143481
			13	7	0.733994	0.903644	0.341545	1.23113	-1.03715	2.50514	0.262818
			20	7	4.11197	3.32779	1.25779	0.809294	-2.41051	10.6344	2.85812
	4mtb	0 mM	1	8	1.41335	0.491238	0.173679	0.347569	0.450527	2.37618	1.43435	P(sucrose*day) < 0.001 (χ2 = 33.20, df = 11) P(day) = 0.002 (χ2 = 14.47, df = 3) P(sucrose) = 0.071 (χ2 = 5.30, df = 2)
			6	8	1.18355	0.251033	0.0887535	0.212102	0.691522	1.67557	1.1173
			13	6	1.1292	0.368253	0.150339	0.32612	0.407419	1.85097	0.963093
			20	7	1.36101	0.942264	0.356142	0.692327	-0.485826	3.20785	1.17943
		29.2 mM	1	8	1.5048	0.431377	0.152515	0.286668	0.659297	2.35029	1.631
			6	8	0.98073	0.26459	0.0935465	0.269788	0.462134	1.49933	0.905729
			13	7	1.90252	0.698852	0.264141	0.367329	0.532774	3.27227	1.51005
			20	7	2.54649	1.67747	0.634023	0.658738	-0.741349	5.83432	2.58872
		58.4 mM	1	5	1.95751	0.633075	0.28312	0.323409	0.716678	3.19833	1.57101
			6	7	0.758834	0.233771	0.088357	0.308066	0.300643	1.21702	0.901687
			13	7	0.628406	0.647055	0.244564	1.02968	-0.639821	1.89663	0.277917
			20	7	1.82607	0.987755	0.373336	0.540917	-0.109926	3.76207	1.78311
	5msp	0 mM	1	8	nd	nd	nd	nd	nd	nd	nd	P(sucrose*day) < 0.001 (χ2 = 45.15, df = 11) P(day) < 0.001 (χ2 = 26.98, df = 3) P(sucrose) = 0.154 (χ2 = 3.74 df = 2)
			6	8	nd	nd	nd	nd	nd	nd	nd
			13	6	nd	nd	nd	nd	nd	nd	nd
			20	7	0.524188	0.559792	0.211582	1.06792	-0.573005	1.62138	0.3272
		29.2 mM	1	8	nd	nd	nd	nd	nd	nd	nd
			6	8	nd	nd	nd	nd	nd	nd	nd
			13	7	0.290781	0.769333	0.290781	2.64575	-1.21711	1.79867	0
			20	7	0.518013	0.92434	0.349368	1.78439	-1.29369	2.32972	0
		58.4 mM	1	5	nd	nd	nd	nd	nd	nd	nd
			6	7	nd	nd	nd	nd	nd	nd	nd
			13	7	0.0659102	0.0662651	0.0250459	1.00539	-0.0639695	0.19579	0.0450611
			20	7	0.887657	1.54945	0.585635	1.74555	-2.14926	3.92457	0
long-chain aliphatic glucosinolates	7msh	0 mM	1	8	0.0351188	0.0662943	0.0234386	1.88771	-0.094818	0.165056	0	P(sucrose*day) < 0.001 (χ2 = 55.41, df = 11) P(day) < 0.001 (χ2 = 51.89, df = 3) P(sucrose) = 0.356 (χ2 = 2.06 df = 2)
			6	8	0.0663937	0.0671495	0.0237409	1.01138	-0.0652194	0.198007	0.0617028
			13	6	0.541478	0.645331	0.263455	1.1918	-0.723371	1.80633	0.436556
			20	7	4.72331	4.72664	1.7865	1.00071	-4.5409	13.9875	3.10978
		29.2 mM	1	8	0.0110302	0.031198	0.0110302	2.82843	-0.0501179	0.0721782	0
			6	8	0.0657686	0.0711516	0.0251559	1.08185	-0.0736886	0.205226	0.056622
			13	7	0.644742	1.01121	0.382203	1.5684	-1.33724	2.62672	0
			20	7	1.88104	2.70388	1.02197	1.43744	-3.41857	7.18065	0.387544
		58.4 mM	1	5	0.0159685	0.0357067	0.0159685	2.23607	-0.0540166	0.0859536	0
			6	7	0.0651308	0.129181	0.0488257	1.98341	-0.188063	0.318325	0
			13	7	0.72419	0.777225	0.293763	1.07323	-0.79917	2.24755	0.391492
			20	7	3.48228	3.89061	1.47051	1.11726	-4.14331	11.1079	1.61491
	7mth	0 mM	1	8	0.0981847	0.0631906	0.0223412	0.643589	-0.0256688	0.222038	0.117536	P(sucrose*day) = 0.002 (χ2 = 28.99, df = 11) P(day) = 0.055 (χ2 = 7.59, df = 3) P(sucrose) = 0.114 (χ2 = 4.34, df = 2)
			6	8	0.103095	0.0539442	0.0190722	0.523246	-0.00263537	0.208826	0.103733
			13	6	nd	nd	nd	nd	nd	nd	nd
			20	7	0.117756	0.0957011	0.0361716	0.812706	-0.069818	0.30533	0.127956
		29.2 mM	1	8	0.0705858	0.0761579	0.0269259	1.07894	-0.0786837	0.219855	0.0624605
			6	8	0.034794	0.0655817	0.0231866	1.88486	-0.0937461	0.163334	0
			13	7	nd	nd	nd	nd	nd	nd	nd
			20	7	0.109039	0.139391	0.0526849	1.27836	-0.164168	0.382245	0
		58.4 mM	1	5	0.0884576	0.0368921	0.0164986	0.417059	0.0161492	0.160766	0.0688678
			6	7	nd	nd	nd	nd	nd	nd	nd
			13	7	0.0915137	0.0695665	0.0262937	0.760176	-0.0448367	0.227864	0.109686
			20	7	0.0412537	0.109147	0.0412537	2.64575	-0.172675	0.255182	0
	8mso	0 mM	1	8	0.313544	0.314434	0.111169	1.00284	-0.302747	0.929835	0.246273	P(sucrose*day) < 0.001 (χ2 = 64.11, df = 11) P(day) < 0.001 (χ2 = 60.86, df = 3) P(sucrose) = 0.774 (χ2 = 0.51, df = 2)
			6	8	0.337912	0.241273	0.0853028	0.71401	-0.134983	0.810807	0.300745
			13	6	3.42732	2.53416	1.03457	0.739399	-1.53963	8.39427	3.58056
			20	7	23.9952	22.3291	8.43959	0.930563	-19.7698	67.7601	22.3415
		29.2 mM	1	8	0.283499	0.151673	0.0536246	0.535004	-0.0137804	0.580779	0.303552
			6	8	0.431291	0.181836	0.0642888	0.421609	0.0748917	0.78769	0.493139
			13	7	3.84031	2.62968	0.993926	0.684757	-1.31386	8.99449	3.16308
			20	7	8.12212	12.1215	4.58149	1.4924	-15.636	31.8802	1.86622
		58.4 mM	1	5	0.200684	0.157142	0.0702762	0.783036	-0.107316	0.508683	0.155895
			6	7	0.853007	1.00739	0.380758	1.18099	-1.12148	2.82749	0.464286
			13	7	2.8506	3.1509	1.19093	1.10535	-3.32517	9.02637	1.43147
			20	7	12.6049	12.2026	4.61215	0.968087	-11.3122	36.5219	7.23698
	8mto	0 mM	1	8	0.206427	0.15144	0.053542	0.733624	-0.090395	0.503248	0.238533	P(sucrose*day) < 0.001 (χ2 = 34.71, df = 11) P(day) = 0.003 (χ2 = 14.23, df = 3) P(sucrose) = 0.055 (χ2 = 5.81, df = 2)
			6	8	0.191904	0.0908615	0.0321244	0.473474	0.0138155	0.369993	0.205163
			13	6	nd	nd	nd	nd	nd	nd	nd
			20	7	0.194842	0.136141	0.0514566	0.698727	-0.0719953	0.461679	0.192364
		29.2 mM	1	8	0.157963	0.0925687	0.032728	0.586015	-0.0234716	0.339398	0.162483
			6	8	0.161237	0.106775	0.0377505	0.662222	-0.0480414	0.370515	0.190579
			13	7	nd	nd	nd	nd	nd	nd	nd
			20	7	0.173308	0.171001	0.0646321	0.986684	-0.161853	0.50847	0.191418
		58.4 mM	1	5	0.140856	0.0785437	0.0351258	0.557616	-0.0130893	0.294802	0.14249
			6	7	0.021082	0.0557778	0.021082	2.64575	-0.0882425	0.130407	0
			13	7	0.107083	0.0842356	0.0318381	0.786637	-0.0580186	0.272185	0.116011
			20	7	0.0446232	0.118062	0.0446232	2.64575	-0.186778	0.276025	0
benzenic glucosinolates	2PE	0 mM	1	8	0.02546	0.0517081	0.0182816	2.03096	-0.0758879	0.126808	0	P(sucrose*day) < 0.001 (χ2 = 42.23, df = 11) P(day) < 0.001 (χ2 = 19.21, df = 3) P(sucrose) = 0.024 (χ2 = 7.43, df = 2)
			6	8	0.0175794	0.0334468	0.0118252	1.90262	-0.0479764	0.0831352	0
			13	6	nd	nd	nd	nd	nd	nd	nd
			20	7	0.355852	0.279918	0.105799	0.786615	-0.192788	0.904492	0.332212
		29.2 mM	1	8	nd	nd	nd	nd	nd	nd	nd
			6	8	nd	nd	nd	nd	nd	nd	nd
			13	7	nd	nd	nd	nd	nd	nd	nd
			20	7	0.17125	0.267721	0.101189	1.56333	-0.353483	0.695983	0
		58.4 mM	1	5	0.0163383	0.0226777	0.0101418	1.38801	-0.0281101	0.0607866	0
			6	7	nd	nd	nd	nd	nd	nd	nd
			13	7	0.0898609	0.0818973	0.0309543	0.911379	-0.0706579	0.25038	0.0544981
			20	7	0.32566	0.454333	0.171722	1.39511	-0.564832	1.21615	0
embryo-synthesized glucosinolates	3bzo	0 mM	1	8	0.163126	0.153759	0.054362	0.942575	-0.138241	0.464494	0.148983	P(sucrose*day) < 0.001 (χ2 = 33.14, df = 11) P(day) = 0.020 (χ2 = 9.83, df = 3) P(sucrose) = 0.987 (χ2 = 0.02, df = 2)
			6	8	0.127082	0.0463718	0.0163949	0.364898	0.0361929	0.21797	0.117289
			13	6	nd	nd	nd	nd	nd	nd	nd
			20	7	0.116085	0.0683606	0.0258379	0.588883	-0.0179016	0.250072	0.124972
		29.2 mM	1	8	0.168312	0.0980562	0.0346681	0.582587	-0.0238784	0.360502	0.188524
			6	8	0.124099	0.109311	0.0386473	0.880837	-0.0901507	0.338349	0.152839
			13	7	nd	nd	nd	nd	nd	nd	nd
			20	7	0.0885661	0.111881	0.0422869	1.26324	-0.13072	0.307852	0
		58.4 mM	1	5	0.153438	0.0647581	0.0289607	0.422047	0.0265121	0.280364	0.122974
			6	7	0.021752	0.0575503	0.021752	2.64575	-0.0910466	0.13455	0
			13	7	0.169636	0.0747658	0.0282588	0.440742	0.0230951	0.316177	0.174716
			20	7	0.0587285	0.100346	0.0379272	1.70864	-0.13795	0.255407	0
	4bzo	0 mM	1	8	0.129004	0.114822	0.0405956	0.890063	-0.0960464	0.354054	0.114407	P(sucrose*day) = 0.009 (χ2 = 24.96, df = 11) P(day) = 0.003 (χ2 = 14.08, df = 3) P(sucrose) = 0.267 (χ2 = 2.64, df = 2)
			6	8	0.0805001	0.0877072	0.0310092	1.08953	-0.091406	0.252406	0.0706329
			13	6	nd	nd	nd	nd	nd	nd	nd
			20	7	0.0775683	0.0805126	0.0304309	1.03796	-0.0802365	0.235373	0.0647762
		29.2 mM	1	8	0.110186	0.1015	0.0358856	0.921168	-0.0887536	0.309126	0.127252
			6	8	0.0468253	0.0652403	0.0230659	1.39327	-0.0810457	0.174696	0
			13	7	nd	nd	nd	nd	nd	nd	nd
			20	7	0.0192188	0.0508483	0.0192188	2.64575	-0.0804438	0.118881	0
		58.4 mM	1	5	0.0789601	0.0518277	0.023178	0.656378	-0.0226221	0.180542	0.0860513
			6	7	0.0137752	0.0364458	0.0137752	2.64575	-0.0576586	0.0852091	0
			13	7	0.061312	0.0622185	0.0235164	1.01479	-0.0606363	0.18326	0.0716137
			20	7	0.0279981	0.0740759	0.0279981	2.64575	-0.117191	0.173187	0
	4ohb	0 mM	1	8	0.0308743	0.0438018	0.0154863	1.41871	-0.0549773	0.116726	0	P(sucrose*day) = 0.004 (χ2 = 27.63, df = 11) P(day) = 0.408 (χ2 = 2.90, df = 3) P(sucrose) = 0.032 (χ2 = 6.90, df = 2)
			6	8	0.0506839	0.0453281	0.0160259	0.89433	-0.0381592	0.139527	0.0618368
			13	6	nd	nd	nd	nd	nd	nd	nd
			20	7	0.105965	0.114957	0.0434497	1.08485	-0.11935	0.331281	0.079578
		29.2 mM	1	8	0.0285698	0.0541167	0.0191331	1.89419	-0.0774989	0.134638	0
			6	8	0.0155751	0.0440529	0.0155751	2.82843	-0.0707687	0.101919	0
			13	7	nd	nd	nd	nd	nd	nd	nd
			20	7	nd	nd	nd	nd	nd	nd	nd
		58.4 mM	1	5	0.0797029	0.0508621	0.0227462	0.638146	-0.0199868	0.179393	0.0936203
			6	7	nd	nd	nd	nd	nd	nd	nd
			13	7	0.0526733	0.0589201	0.0222697	1.1186	-0.0628101	0.168157	0.0488259
			20	7	0.0180132	0.0476584	0.0180132	2.64575	-0.0753973	0.111424	0

## Sheet: Suppl. Table 5
Supplementary Table 5. The accumulation of endogenous glucosinolates [nmol/seedling] summarized by class in twelve day-old A. thaliana Col-0 depending on the presence and concentration of different sugars. Statistical testing was performed with a repeated measures linear model of the following function: aov(analyte ~ tissue+sugar+sugar:treatment+sugar:tissue+sugar:treatment:tissue+Error(seedling …
			total glucosinolates		short-chain aliphatic glucosinolates		long-chain aliphatic glucosinolates		indolic glucosinolates		benzenic glucosinolates
tissue		N	mean	sd	mean	sd	mean	sd	mean	sd	mean	sd
shoot	1/2 MS	12	4.43	3.31	2.7	2	0.41	0.27	1.26	1.04	0.052	0.179
	Fructose 29.2mM	12	2.77	2.16	1.22	0.86	0.09	0.16	1.44	1.4	0.019	0.066
	Fructose 58.4mM	12	5.21	1.46	2.01	1.01	0.23	0.18	2.97	0.65	nd	nd
	Glucose 29.2mM	12	7.8	2.3	3.14	1.83	0.42	0.21	4.2	1.78	0.051	0.076
	Glucose 58.4mM	12	11.05	2.55	4.58	1.93	0.7	0.33	5.69	2.82	0.084	0.093
	Mannitol 29.2mM	12	2.83	1.97	1.03	0.72	0.19	0.2	1.62	1.26	nd	nd
	Mannitol 58.4mM	12	1.88	1.02	0.73	0.43	0.04	0.1	1.1	0.62	nd	nd
	Sorbitol 29.2mM	12	3.95	1.93	1.23	1.01	0.31	0.36	2.42	0.84	nd	nd
	Sorbitol 58.4mM	12	6.27	2.52	2.26	1.26	0.51	0.41	3.5	1.39	nd	nd
	Sucrose 29.2mM	12	9.35	2.67	3.97	1.18	0.64	0.31	4.63	1.99	0.109	0.091
	Sucrose 58.4mM	12	13.48	4.64	4.41	1.34	0.9	0.53	8.1	5	0.075	0.118
root	1/2 MS	12	2.87	1.68	0.08	0.1	1.61	1.37	1.17	1.15	nd	nd
	Fructose 29.2mM	12	3.79	5.21	0.06	0.21	0.5	0.59	3.23	4.8	nd	nd
	Fructose 58.4mM	12	7.99	3.28	0.03	0.06	0.94	0.28	7.02	3.27	nd	nd
	Glucose 29.2mM	12	6.39	6.12	0.39	0.36	1.91	0.68	4.07	6.3	0.017	0.031
	Glucose 58.4mM	12	10.72	8.31	0.44	0.25	4.16	1.38	6.1	8.9	0.029	0.034
	Mannitol 29.2mM	12	3.93	3.93	0.05	0.07	0.96	0.49	2.93	3.99	nd	nd
	Mannitol 58.4mM	12	3.62	3.04	0.14	0.14	1.02	0.36	2.45	3.04	0.006	0.02
	Sorbitol 29.2mM	12	10.11	8.51	0.01	0.03	1.11	0.49	8.99	8.37	nd	nd
	Sorbitol 58.4mM	12	3.42	3.9	0	0	1.51	0.49	1.92	3.85	nd	nd
	Sucrose 29.2mM	12	9.77	10.62	0.27	0.22	4.43	1.36	5.05	10.5	0.023	0.029
	Sucrose 58.4mM	12	8.08	3.81	0.24	0.13	4.97	2.85	2.86	2.99	0.009	0.022
sugar			P < 0.001		P < 0.001		P < 0.001		P < 0.001		P < 0.001
			(F = 17.44, df = 5)		(F = 28.66, df = 5)		(F = 48.56, df = 5)		(F = 4.85, df = 5)		(F = 7.55, df = 5)
sugar:concentration			P = 0.003		P = 0.018		P < 0.001		P = 0.037		P = 0.543
			(F = 3.67, df = 5)		(F = 2.80, df = 5)		(F = 6.14, df = 5)		(F = 2.41, df = 5)		(F = 0.81, df = 5)
tissue			P = 0.466		P < 0.001		P < 0.001		P = 0.791		P = 0.086
			(F = 0.53, df = 1)		(F = 125.55, df = 1)		(F = 48.37, df = 1)		(F = 0.07, df = 1)		(F = 2.97, df = 1)
tissue:sugar			P = 0.099		P < 0.001		P < 0.001		P = 0.047		P = 0.006
			(F = 1.88, df = 5)		(F = 17.16, df = 5)		(F = 26.31, df = 5)		(F = 2.28, df = 5)		(F = 3.38, df = 5)
tissue:sugar:concentration			P = 0.005		P = 0.018		P = 0.007		P = 0.009		P = 0.955
			(F = 3.42, df = 5)		(F = 2.45, df = 5)		(F = 3.26, df = 5)		(F = 3.15, df = 5)		(F = 0.22, df = 5)
whole seedling	1/2 MS	12	7.29	4.4	2.79	2.01	2.02	1.59	2.44	1.26	0.05	0.18
	Fructose 29.2mM	12	6.56	6.42	1.28	0.85	0.59	0.58	4.67	5.66	0.02	0.07
	Fructose 58.4mM	12	13.2	4.01	2.05	1.02	1.17	0.33	9.99	3.59	nd	nd
	Glucose 29.2mM	12	14.19	5.57	3.52	1.69	2.33	0.72	8.27	6.71	0.07	0.07
	Glucose 58.4mM	12	21.77	8.39	5.01	1.81	4.86	1.58	11.79	8.03	0.11	0.1
	Mannitol 29.2mM	12	6.77	4.13	1.08	0.72	1.14	0.64	4.55	3.84	nd	nd
	Mannitol 58.4mM	12	5.5	3.72	0.88	0.4	1.06	0.32	3.55	3.42	0.01	0.02
	Sorbitol 29.2mM	12	14.06	9	1.24	1	1.42	0.73	11.41	8.57	nd	nd
	Sorbitol 58.4mM	12	9.69	4.24	2.26	1.26	2.02	0.82	5.41	4.25	nd	nd
	Sucrose 29.2mM	12	19.11	9.5	4.24	1.16	5.06	1.54	9.68	10.18	0.13	0.08
	Sucrose 58.4mM	12	21.56	7.95	4.65	1.3	5.87	2.6	10.96	6.2	0.08	0.13
sugar			P < 0.001		P < 0.001		P < 0.001		P < 0.001		P < 0.001
			(F=17.34, df = 5)		(F=30.95, df = 5)		(F=47.60, df = 5)		(F=5.02, df = 5)		(F=7.70, df = 5)
sugar:concentration			P = 0.004		P = 0.013		P < 0.001		P = 0.035		P = 0.533
			(F=3.65, df = 5)		(F=3.02, df = 5)		(F=6.02, df = 5)		(F=2.50, df = 5)		(F=0.83, df = 5)

## Sheet: Suppl. Table 6
Supplementary Table 6. The accumulation of endogenous glucosinolates [nmol/seedling] in twelve day-old A. thaliana Col-0 depending on the presence and concentration of different sugars. For the analysis of the whole seedling, root and shoot data was summed up per individual seedling. cv, coefficient of variance; LCI, lower 95% confidence interval; UCI, upper 95% confidence interval; glucosinolate…
					[nmol/seedling]
		tissue	treatment	N	mean	sd	se	cv	LCI	UCI	median
indolic glucosinolates	4MOI3M	shoot	1/2 MS	12	nd	nd	nd	nd	nd	nd	nd
			Fructose 29.2mM	12	nd	nd	nd	nd	nd	nd	nd
			Fructose 58.4mM	12	0.0258333	0.0894893	0.0258333	3.4641	-0.149566	0.201232	0
			Glucose 29.2mM	12	nd	nd	nd	nd	nd	nd	nd
			Glucose 58.4mM	12	0.153333	0.236925	0.0683943	1.54516	-0.311039	0.617706	0
			Mannitol 29.2mM	12	nd	nd	nd	nd	nd	nd	nd
			Mannitol 58.4mM	12	nd	nd	nd	nd	nd	nd	nd
			Sorbitol 29.2mM	12	nd	nd	nd	nd	nd	nd	nd
			Sorbitol 58.4mM	12	0.0483333	0.167432	0.0483333	3.4641	-0.279833	0.376499	0
			Sucrose 29.2mM	12	nd	nd	nd	nd	nd	nd	nd
			Sucrose 58.4mM	12	0.113333	0.392598	0.113333	3.4641	-0.656159	0.882826	0
		root	1/2 MS	12	0.133333	0.322866	0.0932034	2.42149	-0.499484	0.766151	0
			Fructose 29.2mM	12	0.0425	0.147224	0.0425	3.4641	-0.24606	0.33106	0
			Fructose 58.4mM	12	0.2925	0.535013	0.154445	1.8291	-0.756125	1.34112	0
			Glucose 29.2mM	12	0.558333	1.34365	0.387879	2.40654	-2.07522	3.19189	0
			Glucose 58.4mM	12	nd	nd	nd	nd	nd	nd	nd
			Mannitol 29.2mM	12	0.165833	0.574464	0.165833	3.4641	-0.960115	1.29178	0
			Mannitol 58.4mM	12	0.164167	0.312569	0.0902308	1.90397	-0.448468	0.776801	0
			Sorbitol 29.2mM	12	nd	nd	nd	nd	nd	nd	nd
			Sorbitol 58.4mM	12	0.301667	0.742549	0.214355	2.46149	-1.15373	1.75706	0
			Sucrose 29.2mM	12	0.505833	1.75226	0.505833	3.4641	-2.92859	3.94026	0
			Sucrose 58.4mM	12	0.53	1.23969	0.357868	2.33904	-1.8998	2.9598	0
		whole seedling	1/2 MS	12	0.133333	0.322866	0.0932034	2.42149	-0.499484	0.766151	0
			Fructose 29.2mM	12	0.0425	0.147224	0.0425	3.4641	-0.24606	0.33106	0
			Fructose 58.4mM	12	0.318333	0.577059	0.166583	1.81275	-0.812702	1.44937	0
			Glucose 29.2mM	12	0.558333	1.34365	0.387879	2.40654	-2.07522	3.19189	0
			Glucose 58.4mM	12	0.153333	0.236925	0.0683943	1.54516	-0.311039	0.617706	0
			Mannitol 29.2mM	12	0.165833	0.574464	0.165833	3.4641	-0.960115	1.29178	0
			Mannitol 58.4mM	12	0.164167	0.312569	0.0902308	1.90397	-0.448468	0.776801	0
			Sorbitol 29.2mM	12	nd	nd	nd	nd	nd	nd	nd
			Sorbitol 58.4mM	12	0.35	0.74	0.21362	2.11429	-1.1004	1.8004	0
			Sucrose 29.2mM	12	0.505833	1.75226	0.505833	3.4641	-2.92859	3.94026	0
			Sucrose 58.4mM	12	0.643333	1.24897	0.360545	1.9414	-1.80464	3.09131	0
	I3M	shoot	1/2 MS	12	0.746667	0.493086	0.142342	0.660382	-0.219781	1.71311	0.58
			Fructose 29.2mM	12	0.663333	0.723443	0.20884	1.09062	-0.754615	2.08128	0.485
			Fructose 58.4mM	12	1.33	0.462857	0.133615	0.348013	0.422801	2.2372	1.19
			Glucose 29.2mM	12	1.72167	0.786035	0.226909	0.456555	0.181037	3.2623	1.465
			Glucose 58.4mM	12	1.9825	0.612359	0.176773	0.308882	0.782275	3.18272	1.99
			Mannitol 29.2mM	12	0.765833	0.443405	0.128	0.578984	-0.103241	1.63491	0.63
			Mannitol 58.4mM	12	0.669167	0.469728	0.135599	0.70196	-0.251501	1.58983	0.565
			Sorbitol 29.2mM	12	1.005	0.426156	0.123021	0.424036	0.169734	1.84027	0.93
			Sorbitol 58.4mM	12	1.31083	0.760699	0.219595	0.580317	-0.180137	2.8018	1.24
			Sucrose 29.2mM	12	1.41583	0.444981	0.128455	0.314289	0.54367	2.288	1.555
			Sucrose 58.4mM	12	3.86667	2.78162	0.802984	0.719384	-1.58531	9.31864	3.13
		root	1/2 MS	12	0.0341667	0.0811797	0.0234346	2.37599	-0.124946	0.193279	0
			Fructose 29.2mM	12	0.0531667	0.0866779	0.0250218	1.63031	-0.116722	0.223055	0
			Fructose 58.4mM	12	0.199167	0.147615	0.0426127	0.741163	-0.0901585	0.488492	0.215
			Glucose 29.2mM	12	0.166667	0.0716473	0.0206828	0.429884	0.026238	0.307095	0.16
			Glucose 58.4mM	12	0.378333	0.098427	0.0284134	0.26016	0.185416	0.57125	0.375
			Mannitol 29.2mM	12	0.0283333	0.0452937	0.0130752	1.5986	-0.0604422	0.117109	0
			Mannitol 58.4mM	12	nd	nd	nd	nd	nd	nd	nd
			Sorbitol 29.2mM	12	0.055	0.0577613	0.0166742	1.0502	-0.0582121	0.168212	0.05
			Sorbitol 58.4mM	12	0.0458333	0.0577547	0.0166723	1.2601	-0.0673659	0.159033	0
			Sucrose 29.2mM	12	0.265833	0.116655	0.0336753	0.438827	0.03719	0.494477	0.26
			Sucrose 58.4mM	12	0.425833	0.157622	0.0455016	0.37015	0.116894	0.734772	0.355
		whole seedling	1/2 MS	12	0.780833	0.554887	0.160182	0.710634	-0.306745	1.86841	0.58
			Fructose 29.2mM	12	0.711667	0.77551	0.22387	1.08971	-0.808332	2.23167	0.485
			Fructose 58.4mM	12	1.52917	0.437606	0.126326	0.286173	0.671458	2.38687	1.415
			Glucose 29.2mM	12	1.88833	0.836289	0.241416	0.442871	0.249207	3.52746	1.61
			Glucose 58.4mM	12	2.36083	0.674988	0.194852	0.285911	1.03786	3.68381	2.365
			Mannitol 29.2mM	12	0.794167	0.475595	0.137292	0.59886	-0.137999	1.72633	0.63
			Mannitol 58.4mM	12	0.669167	0.469728	0.135599	0.70196	-0.251501	1.58983	0.565
			Sorbitol 29.2mM	12	1.06	0.437306	0.126239	0.412553	0.202881	1.91712	0.93
			Sorbitol 58.4mM	12	1.35667	0.801718	0.231436	0.590947	-0.2147	2.92803	1.3
			Sucrose 29.2mM	12	1.68167	0.489672	0.141356	0.291183	0.721909	2.64142	1.77
			Sucrose 58.4mM	12	4.2925	2.91756	0.842228	0.679689	-1.42593	10.0109	3.51
	NMOI3M	shoot	1/2 MS	12	0.5175	0.653885	0.18876	1.26355	-0.764115	1.79912	0.395
			Fructose 29.2mM	12	0.778333	0.727009	0.209869	0.934059	-0.646605	2.20327	0.835
			Fructose 58.4mM	12	1.61833	0.6331	0.18276	0.391205	0.377458	2.85921	1.605
			Glucose 29.2mM	12	2.47333	1.20484	0.347808	0.487133	0.111844	4.83482	2.375
			Glucose 58.4mM	12	3.55583	2.40323	0.693753	0.675856	-1.1545	8.26617	3.575
			Mannitol 29.2mM	12	0.85	1.01331	0.292518	1.19213	-1.13609	2.83609	0.595
			Mannitol 58.4mM	12	0.433333	0.252958	0.0730228	0.58375	-0.0624648	0.929132	0.42
			Sorbitol 29.2mM	12	1.41583	0.537324	0.155112	0.379511	0.362678	2.46899	1.32
			Sorbitol 58.4mM	12	2.13667	0.820525	0.236865	0.384021	0.528438	3.74489	1.955
			Sucrose 29.2mM	12	3.2125	1.79041	0.516848	0.557327	-0.296712	6.72171	2.825
			Sucrose 58.4mM	12	4.12	2.65661	0.766897	0.644808	-1.08695	9.32695	3.83
		root	1/2 MS	12	1.00667	1.20511	0.347884	1.19712	-1.35534	3.36867	0.46
			Fructose 29.2mM	12	3.45308	4.67778	1.35036	1.35467	-5.71537	12.6215	2.0735
			Fructose 58.4mM	12	6.52417	3.62007	1.04502	0.55487	-0.571164	13.6195	6.745
			Glucose 29.2mM	12	3.345	6.46986	1.86769	1.93419	-9.33593	16.0259	0.7
			Glucose 58.4mM	12	5.7175	8.9488	2.5833	1.56516	-11.8222	23.2572	0.95
			Mannitol 29.2mM	12	2.73667	4.06172	1.17252	1.48418	-5.2243	10.6976	0.35
			Mannitol 58.4mM	12	2.285	2.92156	0.843383	1.27858	-3.44127	8.01127	0.235
			Sorbitol 29.2mM	12	8.93417	8.32797	2.40408	0.932149	-7.38866	25.257	9.62
			Sorbitol 58.4mM	12	1.56917	3.8576	1.11359	2.45838	-5.99173	9.13006	0.5
			Sucrose 29.2mM	12	4.27917	10.5151	3.03544	2.45727	-16.3304	24.8887	1.2
			Sucrose 58.4mM	12	1.90417	2.91372	0.841119	1.53018	-3.80673	7.61506	1.02
		whole seedling	1/2 MS	12	1.52417	1.1898	0.343466	0.780624	-0.807843	3.85618	0.9
			Fructose 29.2mM	12	3.9175	5.20198	1.50168	1.32788	-6.27839	14.1134	1.22
			Fructose 58.4mM	12	8.1425	3.78601	1.09293	0.464969	0.721915	15.5631	8.385
			Glucose 29.2mM	12	5.81833	6.82298	1.96962	1.17267	-7.5547	19.1914	3.2
			Glucose 58.4mM	12	9.27333	8.13463	2.34827	0.877207	-6.67054	25.2172	5.18
			Mannitol 29.2mM	12	3.58667	3.82671	1.10468	1.06693	-3.91369	11.087	1.96
			Mannitol 58.4mM	12	2.71833	3.10739	0.897025	1.14312	-3.37214	8.80881	0.735
			Sorbitol 29.2mM	12	10.35	8.38336	2.42007	0.809986	-6.08138	26.7814	10.8
			Sorbitol 58.4mM	12	3.70583	3.82724	1.10483	1.03276	-3.79555	11.2072	2.69
			Sucrose 29.2mM	12	7.49167	10.3699	2.99354	1.3842	-12.8334	27.8167	3.975
			Sucrose 58.4mM	12	6.02417	3.9971	1.15386	0.66351	-1.81014	13.8585	5.11
short-chain aliphatic glucosinolates	4msb	shoot	1/2 MS	12	0.348333	0.463776	0.133881	1.33141	-0.560667	1.25733	0.24
			Fructose 29.2mM	12	0.0925	0.199231	0.0575132	2.15385	-0.297994	0.482994	0
			Fructose 58.4mM	12	0.33	0.289011	0.0834302	0.87579	-0.236461	0.896461	0.375
			Glucose 29.2mM	12	0.676667	0.221127	0.0638337	0.326788	0.243259	1.11007	0.725
			Glucose 58.4mM	12	0.893333	0.299312	0.086404	0.335051	0.306681	1.47999	0.87
			Mannitol 29.2mM	12	0.184167	0.206286	0.0595496	1.1201	-0.220153	0.588487	0.105
			Mannitol 58.4mM	12	nd	nd	nd	nd	nd	nd	nd
			Sorbitol 29.2mM	12	0.284167	0.310673	0.0896834	1.09328	-0.324752	0.893085	0.2
			Sorbitol 58.4mM	12	0.4975	0.329052	0.094989	0.66141	-0.147441	1.14244	0.62
			Sucrose 29.2mM	12	0.929167	0.275069	0.0794055	0.296038	0.390032	1.4683	0.95
			Sucrose 58.4mM	12	1.18417	0.497146	0.143514	0.419827	0.209761	2.15857	1.255
		root	1/2 MS	12	nd	nd	nd	nd	nd	nd	nd
			Fructose 29.2mM	12	nd	nd	nd	nd	nd	nd	nd
			Fructose 58.4mM	12	nd	nd	nd	nd	nd	nd	nd
			Glucose 29.2mM	12	0.0125	0.0230119	0.00664295	1.84095	-0.0326032	0.0576032	0
			Glucose 58.4mM	12	0.01	0.0213201	0.00615457	2.13201	-0.0317873	0.0517873	0
			Mannitol 29.2mM	12	nd	nd	nd	nd	nd	nd	nd
			Mannitol 58.4mM	12	nd	nd	nd	nd	nd	nd	nd
			Sorbitol 29.2mM	12	nd	nd	nd	nd	nd	nd	nd
			Sorbitol 58.4mM	12	nd	nd	nd	nd	nd	nd	nd
			Sucrose 29.2mM	12	0.00666667	0.0161433	0.00466017	2.42149	-0.0249742	0.0383075	0
			Sucrose 58.4mM	12	nd	nd	nd	nd	nd	nd	nd
		whole seedling	1/2 MS	12	0.348333	0.463776	0.133881	1.33141	-0.560667	1.25733	0.24
			Fructose 29.2mM	12	0.0925	0.199231	0.0575132	2.15385	-0.297994	0.482994	0
			Fructose 58.4mM	12	0.33	0.289011	0.0834302	0.87579	-0.236461	0.896461	0.375
			Glucose 29.2mM	12	0.689167	0.22146	0.0639301	0.321345	0.255104	1.12323	0.725
			Glucose 58.4mM	12	0.903333	0.295368	0.0852655	0.326976	0.324411	1.48226	0.87
			Mannitol 29.2mM	12	0.184167	0.206286	0.0595496	1.1201	-0.220153	0.588487	0.105
			Mannitol 58.4mM	12	nd	nd	nd	nd	nd	nd	nd
			Sorbitol 29.2mM	12	0.284167	0.310673	0.0896834	1.09328	-0.324752	0.893085	0.2
			Sorbitol 58.4mM	12	0.4975	0.329052	0.094989	0.66141	-0.147441	1.14244	0.62
			Sucrose 29.2mM	12	0.935833	0.27161	0.078407	0.290233	0.403478	1.46819	0.95
			Sucrose 58.4mM	12	1.18417	0.497146	0.143514	0.419827	0.209761	2.15857	1.255
	4mtb	shoot	1/2 MS	12	2.35417	1.55544	0.449018	0.66072	-0.694505	5.40284	1.88
			Fructose 29.2mM	12	1.12667	0.703799	0.203169	0.624674	-0.25278	2.50611	0.865
			Fructose 58.4mM	12	1.68417	0.762191	0.220026	0.452563	0.190272	3.17806	1.6
			Glucose 29.2mM	12	2.45917	1.66569	0.480844	0.677341	-0.805593	5.72393	2.065
			Glucose 58.4mM	12	3.62167	1.67163	0.482558	0.461563	0.345274	6.89806	3.28
			Mannitol 29.2mM	12	0.8475	0.540994	0.156172	0.638342	-0.212849	1.90785	0.92
			Mannitol 58.4mM	12	0.734167	0.427858	0.123512	0.582781	-0.104436	1.57277	0.64
			Sorbitol 29.2mM	12	0.9425	0.75279	0.217312	0.798716	-0.532969	2.41797	0.8
			Sorbitol 58.4mM	12	1.765	0.986855	0.28488	0.559124	-0.169235	3.69923	1.64
			Sucrose 29.2mM	12	2.94083	1.00603	0.290416	0.342091	0.969012	4.91265	3.12
			Sucrose 58.4mM	12	3.1225	0.891884	0.257465	0.285631	1.37441	4.87059	3.015
		root	1/2 MS	12	0.0825	0.100555	0.0290278	1.21885	-0.114588	0.279588	0.055
			Fructose 29.2mM	12	0.066	0.206994	0.059754	3.13627	-0.339708	0.471708	0
			Fructose 58.4mM	12	0.0316667	0.0627887	0.0181255	1.9828	-0.0913992	0.154733	0
			Glucose 29.2mM	12	0.375833	0.341666	0.0986305	0.909089	-0.293832	1.0455	0.265
			Glucose 58.4mM	12	0.4225	0.236225	0.0681923	0.559113	-0.0405011	0.885501	0.395
			Mannitol 29.2mM	12	0.045	0.06987	0.0201697	1.55267	-0.0919452	0.181945	0
			Mannitol 58.4mM	12	0.140833	0.140613	0.0405914	0.998434	-0.134768	0.416434	0.15
			Sorbitol 29.2mM	12	0.00833333	0.0288675	0.00833333	3.4641	-0.048247	0.0649137	0
			Sorbitol 58.4mM	12	nd	nd	nd	nd	nd	nd	nd
			Sucrose 29.2mM	12	0.2575	0.216842	0.0625969	0.842105	-0.16751	0.68251	0.16
			Sucrose 58.4mM	12	0.240833	0.127312	0.0367518	0.528631	-0.00869809	0.490365	0.245
		whole seedling	1/2 MS	12	2.43667	1.56559	0.451946	0.642511	-0.631883	5.50522	1.975
			Fructose 29.2mM	12	1.18667	0.703179	0.20299	0.592567	-0.191564	2.5649	1.12
			Fructose 58.4mM	12	1.71583	0.77231	0.222947	0.450108	0.202106	3.22956	1.6
			Glucose 29.2mM	12	2.835	1.51754	0.438077	0.535288	-0.139384	5.80938	2.625
			Glucose 58.4mM	12	4.04417	1.55319	0.448368	0.384058	0.999908	7.08842	3.675
			Mannitol 29.2mM	12	0.8925	0.535963	0.154719	0.600519	-0.157988	1.94299	0.97
			Mannitol 58.4mM	12	0.875	0.399511	0.115329	0.456584	0.0919583	1.65804	0.805
			Sorbitol 29.2mM	12	0.950833	0.749078	0.21624	0.787812	-0.517359	2.41903	0.85
			Sorbitol 58.4mM	12	1.765	0.986855	0.28488	0.559124	-0.169235	3.69923	1.64
			Sucrose 29.2mM	12	3.19833	0.96326	0.278069	0.301176	1.31034	5.08632	3.42
			Sucrose 58.4mM	12	3.36333	0.876474	0.253016	0.260597	1.64544	5.08122	3.27
	5msp	shoot	1/2 MS	12	nd	nd	nd	nd	nd	nd	nd
			Fructose 29.2mM	12	nd	nd	nd	nd	nd	nd	nd
			Fructose 58.4mM	12	nd	nd	nd	nd	nd	nd	nd
			Glucose 29.2mM	12	nd	nd	nd	nd	nd	nd	nd
			Glucose 58.4mM	12	0.0616667	0.0776745	0.0224227	1.25959	-0.0905754	0.213909	0
			Mannitol 29.2mM	12	nd	nd	nd	nd	nd	nd	nd
			Mannitol 58.4mM	12	nd	nd	nd	nd	nd	nd	nd
			Sorbitol 29.2mM	12	nd	nd	nd	nd	nd	nd	nd
			Sorbitol 58.4mM	12	nd	nd	nd	nd	nd	nd	nd
			Sucrose 29.2mM	12	0.0991667	0.0913991	0.0263846	0.921671	-0.0799755	0.278309	0.13
			Sucrose 58.4mM	12	0.100833	0.110162	0.031801	1.09251	-0.115084	0.31675	0.08
		root	1/2 MS	12	nd	nd	nd	nd	nd	nd	nd
			Fructose 29.2mM	12	nd	nd	nd	nd	nd	nd	nd
			Fructose 58.4mM	12	nd	nd	nd	nd	nd	nd	nd
			Glucose 29.2mM	12	nd	nd	nd	nd	nd	nd	nd
			Glucose 58.4mM	12	0.005	0.0124316	0.0035887	2.48633	-0.019366	0.029366	0
			Mannitol 29.2mM	12	nd	nd	nd	nd	nd	nd	nd
			Mannitol 58.4mM	12	nd	nd	nd	nd	nd	nd	nd
			Sorbitol 29.2mM	12	nd	nd	nd	nd	nd	nd	nd
			Sorbitol 58.4mM	12	nd	nd	nd	nd	nd	nd	nd
			Sucrose 29.2mM	12	0.0025	0.00866025	0.0025	3.4641	-0.0144741	0.0194741	0
			Sucrose 58.4mM	12	nd	nd	nd	nd	nd	nd	nd
		whole seedling	1/2 MS	12	nd	nd	nd	nd	nd	nd	nd
			Fructose 29.2mM	12	nd	nd	nd	nd	nd	nd	nd
			Fructose 58.4mM	12	nd	nd	nd	nd	nd	nd	nd
			Glucose 29.2mM	12	nd	nd	nd	nd	nd	nd	nd
			Glucose 58.4mM	12	0.0666667	0.0803779	0.0232031	1.20567	-0.090874	0.224207	0.01
			Mannitol 29.2mM	12	nd	nd	nd	nd	nd	nd	nd
			Mannitol 58.4mM	12	nd	nd	nd	nd	nd	nd	nd
			Sorbitol 29.2mM	12	nd	nd	nd	nd	nd	nd	nd
			Sorbitol 58.4mM	12	nd	nd	nd	nd	nd	nd	nd
			Sucrose 29.2mM	12	0.101667	0.0921297	0.0265955	0.906194	-0.0789075	0.282241	0.145
			Sucrose 58.4mM	12	0.100833	0.110162	0.031801	1.09251	-0.115084	0.31675	0.08
long-chain aliphatic glucosinolates	7msh	shoot	1/2 MS	12	nd	nd	nd	nd	nd	nd	nd
			Fructose 29.2mM	12	nd	nd	nd	nd	nd	nd	nd
			Fructose 58.4mM	12	nd	nd	nd	nd	nd	nd	nd
			Glucose 29.2mM	12	0.0308333	0.0720427	0.0207969	2.33652	-0.11037	0.172037	0
			Glucose 58.4mM	12	0.180833	0.134871	0.0389339	0.74583	-0.0835136	0.44518	0.195
			Mannitol 29.2mM	12	nd	nd	nd	nd	nd	nd	nd
			Mannitol 58.4mM	12	nd	nd	nd	nd	nd	nd	nd
			Sorbitol 29.2mM	12	0.0366667	0.0873169	0.0252062	2.38137	-0.134474	0.207808	0
			Sorbitol 58.4mM	12	nd	nd	nd	nd	nd	nd	nd
			Sucrose 29.2mM	12	0.146667	0.103777	0.0299579	0.707571	-0.0567365	0.35007	0.165
			Sucrose 58.4mM	12	0.208333	0.148803	0.0429558	0.714256	-0.0833211	0.499988	0.22
		root	1/2 MS	12	0.03	0.103923	0.03	3.4641	-0.173689	0.233689	0
			Fructose 29.2mM	12	0.03025	0.0636812	0.0183832	2.10516	-0.0945652	0.155065	0
			Fructose 58.4mM	12	0.0833333	0.0952827	0.0275057	1.14339	-0.103421	0.270087	0.06
			Glucose 29.2mM	12	0.0358333	0.0850089	0.02454	2.37234	-0.130784	0.202451	0
			Glucose 58.4mM	12	0.301667	0.164308	0.0474315	0.544666	-0.0203761	0.623709	0.335
			Mannitol 29.2mM	12	0.0466667	0.0713931	0.0206094	1.52985	-0.0932637	0.186597	0
			Mannitol 58.4mM	12	0.075	0.0868122	0.0250605	1.1575	-0.095152	0.245152	0.05
			Sorbitol 29.2mM	12	0.00833333	0.0288675	0.00833333	3.4641	-0.048247	0.0649137	0
			Sorbitol 58.4mM	12	0.01	0.034641	0.01	3.4641	-0.0578964	0.0778964	0
			Sucrose 29.2mM	12	0.124167	0.146378	0.0422557	1.17888	-0.162734	0.411068	0.065
			Sucrose 58.4mM	12	0.349167	0.242167	0.0699075	0.693556	-0.12548	0.823813	0.305
		whole seedling	1/2 MS	12	0.03	0.103923	0.03	3.4641	-0.173689	0.233689	0
			Fructose 29.2mM	12	0.0275	0.0642615	0.0185507	2.33678	-0.0984526	0.153453	0
			Fructose 58.4mM	12	0.0833333	0.0952827	0.0275057	1.14339	-0.103421	0.270087	0.06
			Glucose 29.2mM	12	0.0666667	0.10003	0.0288763	1.50045	-0.129393	0.262726	0
			Glucose 58.4mM	12	0.4825	0.268332	0.0774609	0.556129	-0.0434315	1.00843	0.5
			Mannitol 29.2mM	12	0.0466667	0.0713931	0.0206094	1.52985	-0.0932637	0.186597	0
			Mannitol 58.4mM	12	0.075	0.0868122	0.0250605	1.1575	-0.095152	0.245152	0.05
			Sorbitol 29.2mM	12	0.045	0.105184	0.030364	2.33742	-0.16116	0.25116	0
			Sorbitol 58.4mM	12	0.01	0.034641	0.01	3.4641	-0.0578964	0.0778964	0
			Sucrose 29.2mM	12	0.270833	0.198973	0.0574385	0.734669	-0.119153	0.66082	0.26
			Sucrose 58.4mM	12	0.5575	0.258109	0.0745098	0.462976	0.0516056	1.06339	0.525
	7mth	shoot	1/2 MS	12	nd	nd	nd	nd	nd	nd	nd
			Fructose 29.2mM	12	nd	nd	nd	nd	nd	nd	nd
			Fructose 58.4mM	12	nd	nd	nd	nd	nd	nd	nd
			Glucose 29.2mM	12	0.00916667	0.0317543	0.00916667	3.4641	-0.0530717	0.071405	0
			Glucose 58.4mM	12	0.0108333	0.0375278	0.0108333	3.4641	-0.0627211	0.0843878	0
			Mannitol 29.2mM	12	nd	nd	nd	nd	nd	nd	nd
			Mannitol 58.4mM	12	nd	nd	nd	nd	nd	nd	nd
			Sorbitol 29.2mM	12	nd	nd	nd	nd	nd	nd	nd
			Sorbitol 58.4mM	12	nd	nd	nd	nd	nd	nd	nd
			Sucrose 29.2mM	12	0.00416667	0.0144338	0.00416667	3.4641	-0.0241235	0.0324568	0
			Sucrose 58.4mM	12	nd	nd	nd	nd	nd	nd	nd
		root	1/2 MS	12	0.1825	0.15022	0.0433646	0.823121	-0.11193	0.47693	0.17
			Fructose 29.2mM	12	0.01375	0.0431238	0.0124488	3.13627	-0.0707726	0.0982726	0
			Fructose 58.4mM	12	0.0233333	0.0546615	0.0157794	2.34264	-0.0838032	0.13047	0
			Glucose 29.2mM	12	0.33	0.107111	0.0309202	0.324578	0.120063	0.539937	0.34
			Glucose 58.4mM	12	0.44	0.129615	0.0374166	0.294579	0.185955	0.694045	0.425
			Mannitol 29.2mM	12	0.103333	0.0792388	0.0228743	0.766827	-0.0519747	0.258641	0.1
			Mannitol 58.4mM	12	0.125833	0.0794822	0.0229445	0.631647	-0.0299518	0.281618	0.12
			Sorbitol 29.2mM	12	0.121667	0.0911376	0.0263092	0.749076	-0.056963	0.300296	0.17
			Sorbitol 58.4mM	12	0.236667	0.0961375	0.0277525	0.406215	0.0482371	0.425096	0.235
			Sucrose 29.2mM	12	0.589167	0.192942	0.0556975	0.327482	0.211001	0.967332	0.54
			Sucrose 58.4mM	12	0.561667	0.351176	0.101376	0.625238	-0.126637	1.24997	0.465
		whole seedling	1/2 MS	12	0.1825	0.15022	0.0433646	0.823121	-0.11193	0.47693	0.17
			Fructose 29.2mM	12	0.0125	0.0433013	0.0125	3.4641	-0.0723705	0.0973705	0
			Fructose 58.4mM	12	0.0233333	0.0546615	0.0157794	2.34264	-0.0838032	0.13047	0
			Glucose 29.2mM	12	0.339167	0.102377	0.0295537	0.301849	0.138508	0.539826	0.35
			Glucose 58.4mM	12	0.450833	0.123027	0.0355148	0.272888	0.209701	0.691966	0.45
			Mannitol 29.2mM	12	0.103333	0.0792388	0.0228743	0.766827	-0.0519747	0.258641	0.1
			Mannitol 58.4mM	12	0.125833	0.0794822	0.0229445	0.631647	-0.0299518	0.281618	0.12
			Sorbitol 29.2mM	12	0.121667	0.0911376	0.0263092	0.749076	-0.056963	0.300296	0.17
			Sorbitol 58.4mM	12	0.236667	0.0961375	0.0277525	0.406215	0.0482371	0.425096	0.235
			Sucrose 29.2mM	12	0.593333	0.195371	0.0563987	0.329276	0.210407	0.97626	0.54
			Sucrose 58.4mM	12	0.561667	0.351176	0.101376	0.625238	-0.126637	1.24997	0.465
	8mso	shoot	1/2 MS	12	0.41	0.27313	0.0788458	0.666171	-0.125335	0.945335	0.415
			Fructose 29.2mM	12	0.0866667	0.163948	0.0473276	1.8917	-0.23467	0.408004	0
			Fructose 58.4mM	12	0.225833	0.184413	0.0532356	0.816591	-0.135617	0.587284	0.275
			Glucose 29.2mM	12	0.3775	0.154692	0.0446557	0.40978	0.0743041	0.680696	0.405
			Glucose 58.4mM	12	0.5	0.212817	0.0614349	0.425633	0.0828794	0.917121	0.5
			Mannitol 29.2mM	12	0.186667	0.203797	0.0588312	1.09177	-0.212776	0.586109	0.145
			Mannitol 58.4mM	12	0.0416667	0.0973124	0.0280917	2.3355	-0.149066	0.232399	0
			Sorbitol 29.2mM	12	0.27	0.29839	0.0861377	1.10515	-0.314844	0.854844	0.195
			Sorbitol 58.4mM	12	0.508333	0.411512	0.118793	0.809533	-0.298231	1.3149	0.545
			Sucrose 29.2mM	12	0.488333	0.212596	0.0613711	0.43535	0.0716456	0.905021	0.47
			Sucrose 58.4mM	12	0.691667	0.408074	0.117801	0.589986	-0.108158	1.49149	0.6
		root	1/2 MS	12	0.5775	0.633046	0.182745	1.09618	-0.663271	1.81827	0.38
			Fructose 29.2mM	12	0.373667	0.328126	0.0947219	0.878125	-0.269461	1.01679	0.31
			Fructose 58.4mM	12	0.655833	0.107065	0.030907	0.16325	0.445986	0.86568	0.64
			Glucose 29.2mM	12	0.566667	0.279686	0.0807384	0.493563	0.0184822	1.11485	0.52
			Glucose 58.4mM	12	1.97167	0.790912	0.228317	0.401139	0.421478	3.52185	1.79
			Mannitol 29.2mM	12	0.416667	0.177627	0.0512766	0.426306	0.0685168	0.764816	0.39
			Mannitol 58.4mM	12	0.503333	0.170151	0.0491185	0.338049	0.169836	0.83683	0.53
			Sorbitol 29.2mM	12	0.394167	0.233995	0.0675486	0.593646	-0.0644641	0.852797	0.365
			Sorbitol 58.4mM	12	0.395	0.107323	0.0309814	0.271703	0.184647	0.605353	0.425
			Sucrose 29.2mM	12	1.61	0.855496	0.24696	0.531364	-0.0667714	3.28677	1.355
			Sucrose 58.4mM	12	2.23167	1.30242	0.375977	0.58361	-0.321083	4.78442	1.92
		whole seedling	1/2 MS	12	0.9875	0.857227	0.24746	0.868078	-0.692665	2.66767	0.74
			Fructose 29.2mM	12	0.428333	0.358122	0.103381	0.836083	-0.273586	1.13025	0.31
			Fructose 58.4mM	12	0.881667	0.21413	0.0618139	0.242869	0.461973	1.30136	0.94
			Glucose 29.2mM	12	0.944167	0.385144	0.111181	0.407919	0.189285	1.69905	0.965
			Glucose 58.4mM	12	2.47167	0.899534	0.259673	0.363938	0.708581	4.23475	2.37
			Mannitol 29.2mM	12	0.603333	0.34521	0.0996534	0.572171	-0.0732776	1.27994	0.535
			Mannitol 58.4mM	12	0.545	0.157913	0.0455854	0.289748	0.235491	0.854509	0.565
			Sorbitol 29.2mM	12	0.664167	0.442359	0.127698	0.666035	-0.202856	1.53119	0.555
			Sorbitol 58.4mM	12	0.903333	0.481368	0.138959	0.53288	-0.0401479	1.84681	1.025
			Sucrose 29.2mM	12	2.09833	0.984506	0.284202	0.469185	0.168702	4.02796	1.9
			Sucrose 58.4mM	12	2.92333	1.1609	0.335124	0.397116	0.647962	5.1987	2.58
	8mto	shoot	1/2 MS	12	nd	nd	nd	nd	nd	nd	nd
			Fructose 29.2mM	12	nd	nd	nd	nd	nd	nd	nd
			Fructose 58.4mM	12	nd	nd	nd	nd	nd	nd	nd
			Glucose 29.2mM	12	nd	nd	nd	nd	nd	nd	nd
			Glucose 58.4mM	12	0.00833333	0.0288675	0.00833333	3.4641	-0.048247	0.0649137	0
			Mannitol 29.2mM	12	nd	nd	nd	nd	nd	nd	nd
			Mannitol 58.4mM	12	nd	nd	nd	nd	nd	nd	nd
			Sorbitol 29.2mM	12	nd	nd	nd	nd	nd	nd	nd
			Sorbitol 58.4mM	12	nd	nd	nd	nd	nd	nd	nd
			Sucrose 29.2mM	12	nd	nd	nd	nd	nd	nd	nd
			Sucrose 58.4mM	12	nd	nd	nd	nd	nd	nd	nd
		root	1/2 MS	12	0.819167	0.536783	0.154956	0.655279	-0.232927	1.87126	0.735
			Fructose 29.2mM	12	0.127667	0.171092	0.0493901	1.34015	-0.207674	0.463008	0.061
			Fructose 58.4mM	12	0.178333	0.123423	0.0356293	0.692094	-0.0635765	0.420243	0.18
			Glucose 29.2mM	12	0.979167	0.367212	0.106005	0.375025	0.259431	1.6989	1
			Glucose 58.4mM	12	1.445	0.441228	0.127371	0.305348	0.580194	2.30981	1.405
			Mannitol 29.2mM	12	0.388333	0.230211	0.0664561	0.592817	-0.0628797	0.839546	0.365
			Mannitol 58.4mM	12	0.3175	0.105841	0.0305536	0.333357	0.110052	0.524948	0.3
			Sorbitol 29.2mM	12	0.5875	0.260598	0.0752282	0.443571	0.0767277	1.09827	0.615
			Sorbitol 58.4mM	12	0.865833	0.334785	0.0966441	0.386662	0.209655	1.52201	0.78
			Sucrose 29.2mM	12	2.10167	0.580953	0.167707	0.276425	0.962999	3.24033	1.905
			Sucrose 58.4mM	12	1.82583	1.06286	0.306823	0.582126	-0.257381	3.90905	1.605
		whole seedling	1/2 MS	12	0.819167	0.536783	0.154956	0.655279	-0.232927	1.87126	0.735
			Fructose 29.2mM	12	0.1175	0.175039	0.0505294	1.48969	-0.225576	0.460576	0
			Fructose 58.4mM	12	0.178333	0.123423	0.0356293	0.692094	-0.0635765	0.420243	0.18
			Glucose 29.2mM	12	0.979167	0.367212	0.106005	0.375025	0.259431	1.6989	1
			Glucose 58.4mM	12	1.45333	0.437521	0.126301	0.301046	0.595793	2.31087	1.405
			Mannitol 29.2mM	12	0.388333	0.230211	0.0664561	0.592817	-0.0628797	0.839546	0.365
			Mannitol 58.4mM	12	0.3175	0.105841	0.0305536	0.333357	0.110052	0.524948	0.3
			Sorbitol 29.2mM	12	0.5875	0.260598	0.0752282	0.443571	0.0767277	1.09827	0.615
			Sorbitol 58.4mM	12	0.865833	0.334785	0.0966441	0.386662	0.209655	1.52201	0.78
			Sucrose 29.2mM	12	2.10167	0.580953	0.167707	0.276425	0.962999	3.24033	1.905
			Sucrose 58.4mM	12	1.82583	1.06286	0.306823	0.582126	-0.257381	3.90905	1.605
benzenic glucosinolates	2PE	shoot	1/2 MS	12	0.0516667	0.178979	0.0516667	3.4641	-0.299131	0.402465	0
			Fructose 29.2mM	12	0.0191667	0.0663953	0.0191667	3.4641	-0.110968	0.149301	0
			Fructose 58.4mM	12	nd	nd	nd	nd	nd	nd	nd
			Glucose 29.2mM	12	0.0508333	0.0764506	0.0220694	1.50395	-0.0990099	0.200677	0
			Glucose 58.4mM	12	0.0841667	0.092879	0.0268119	1.10351	-0.0978762	0.26621	0.055
			Mannitol 29.2mM	12	nd	nd	nd	nd	nd	nd	nd
			Mannitol 58.4mM	12	nd	nd	nd	nd	nd	nd	nd
			Sorbitol 29.2mM	12	nd	nd	nd	nd	nd	nd	nd
			Sorbitol 58.4mM	12	nd	nd	nd	nd	nd	nd	nd
			Sucrose 29.2mM	12	0.109167	0.0910003	0.0262695	0.833591	-0.069194	0.287527	0.12
			Sucrose 58.4mM	12	0.075	0.117512	0.0339228	1.56683	-0.155324	0.305324	0
		root	1/2 MS	12	nd	nd	nd	nd	nd	nd	nd
			Fructose 29.2mM	12	nd	nd	nd	nd	nd	nd	nd
			Fructose 58.4mM	12	nd	nd	nd	nd	nd	nd	nd
			Glucose 29.2mM	12	0.0166667	0.0308466	0.00890466	1.8508	-0.0437927	0.0771261	0
			Glucose 58.4mM	12	0.0291667	0.0344986	0.00995888	1.18281	-0.0384505	0.0967839	0.025
			Mannitol 29.2mM	12	nd	nd	nd	nd	nd	nd	nd
			Mannitol 58.4mM	12	0.00583333	0.0202073	0.00583333	3.4641	-0.0337729	0.0454396	0
			Sorbitol 29.2mM	12	nd	nd	nd	nd	nd	nd	nd
			Sorbitol 58.4mM	12	nd	nd	nd	nd	nd	nd	nd
			Sucrose 29.2mM	12	0.0225	0.0292715	0.00844994	1.30095	-0.0348721	0.0798721	0
			Sucrose 58.4mM	12	0.00916667	0.0223437	0.00645008	2.4375	-0.0346271	0.0529604	0
		whole seedling	1/2 MS	12	0.0516667	0.178979	0.0516667	3.4641	-0.299131	0.402465	0
			Fructose 29.2mM	12	0.0191667	0.0663953	0.0191667	3.4641	-0.110968	0.149301	0
			Fructose 58.4mM	12	nd	nd	nd	nd	nd	nd	nd
			Glucose 29.2mM	12	0.0675	0.0703401	0.0203054	1.04208	-0.0703666	0.205367	0.06
			Glucose 58.4mM	12	0.113333	0.103074	0.0297549	0.909476	-0.0886916	0.315358	0.09
			Mannitol 29.2mM	12	nd	nd	nd	nd	nd	nd	nd
			Mannitol 58.4mM	12	0.00583333	0.0202073	0.00583333	3.4641	-0.0337729	0.0454396	0
			Sorbitol 29.2mM	12	nd	nd	nd	nd	nd	nd	nd
			Sorbitol 58.4mM	12	nd	nd	nd	nd	nd	nd	nd
			Sucrose 29.2mM	12	0.131667	0.0846204	0.0244278	0.642686	-0.0341892	0.297523	0.145
			Sucrose 58.4mM	12	0.0841667	0.126452	0.0365036	1.5024	-0.16368	0.332013	0

## Sheet: Suppl. Table 7
	Supplementary Table 7. The accumulation of glucosinolates (summarized by group) and raphanusamic acid [nmol/seedling] in A. thaliana Col-0 seedlings under different sulfur (S) and nitrogen (N) regimes. Seeds were germinated on control medium containing sufficient amounts of sulfur and nitrogen and grown for six days (phase 1) before the seedlings were transferred to media with varying sulfur and …
	medium	days after transfer	N	total glucosinolates		short-chain aliphatic glucosinolates		long-chain aliphatic glucosinolates		indolic glucosinolates		embryo-synthesized glucosinolates		benzenic glucosinolates		raphanusamic acid
				mean	sd	mean	sd	mean	sd	mean	sd	mean	sd	mean	sd	mean	sd
	+S/+N	0	16	5.72	2.39	1.67	0.37	2.03	0.89	1.35	1.21	0.64	0.2	0.03	0.01	0.007	0.006
		6	6	12.67	8.14	1.93	1.21	3.88	2.78	6.39	4.22	0.4	0.06	0.07	0.04	0.034	0.024
		8	6	23.1	8.82	3.26	1.76	8.44	4.05	10.78	3.42	0.5	0.23	0.12	0.05	0.044	0.021
		10	5	60.06	24.35	5.89	1.45	19.85	9.61	33.68	13.97	0.34	0.33	0.31	0.08	0.019	0.006
		13	6	141.12	41.2	13.78	6.65	46.7	18.17	79.65	17.1	0.39	0.11	0.6	0.22	0.116	0.052
	+S/-N	6	6	17.73	10.82	1.5	1.07	5.59	4.12	9.68	5.64	0.7	0.26	0.26	0.19	0.014	0.008
		8	5	13.7	4.49	1.48	0.47	4.44	1.32	7.03	2.82	0.53	0.12	0.22	0.05	0.013	0.004
		10	6	21.88	6.65	1.48	0.37	8.58	2.87	10.86	3.8	0.4	0.09	0.56	0.22	0.02	0.004
		13	7	23.11	14.1	1.04	0.86	9.13	5.78	11.9	7.05	0.32	0.2	0.71	0.45	0.005	0.014
	-S/+N	6	6	21.15	11.69	2.09	0.72	5.46	3.76	12.94	7.41	0.55	0.3	0.12	0.06	0.011	0.006
		8	6	18.59	5.26	1.47	0.25	3.76	0.96	12.87	4.44	0.35	0.15	0.13	0.05	0.014	0.004
		10	5	33.66	9.3	4.4	1.19	6.11	1.58	22.63	6.49	0.38	0.25	0.15	0.04	0.02	0.006
		13	7	53.04	19.63	5.53	2.44	6.53	4.16	40.47	14.03	0.29	0.19	0.22	0.07	0.033	0.015
	-S/-N	6	6	14.45	7.99	0.82	0.67	4.18	2.18	8.62	5.04	0.59	0.09	0.23	0.15	0.01	0.008
		8	7	16.66	8.69	1.14	0.56	4.59	2.41	10.17	5.9	0.42	0.2	0.34	0.15	0.013	0.011
		10	7	13.26	4.06	0.59	0.12	3.24	1.18	8.74	2.74	0.3	0.22	0.39	0.16	0.004	0.009
		13	6	15.87	6.35	0.7	0.31	5.64	1.96	8.74	4.51	0.36	0.21	0.44	0.25	0.014	0.019
	day			P < 0.001		P < 0.001		P < 0.001		P < 0.001		P < 0.001		P < 0.001		P < 0.001
	(df = 1)			(F = 64.46)		(F = 25.37)		(F = 41.05)		(F = 85.82)		(F = 32.29)		(F = 79.65)		(F = 22.17)
	medium			P < 0.001		P < 0.001		P < 0.001		P < 0.001		P = 0.364		P < 0.001		P < 0.001
	(df = 3)			(F = 26.65)		(F = 31.38)		(F = 24.94)		(F = 26.36)		(F = 1.07)		(F = 11.90)		(F = 23.90)
	day*medium			P < 0.001		P < 0.001		P < 0.001		P < 0.001		P = 0.293		P = 0.020		P < 0.001
	(df = 3)			(F = 10.38)		(F = 8.79)		(F = 10.92)		(F = 12.10)		(F = 1.26)		(F = 3.44)		(F = 8.71)
	S			P = 0.013		P = 0.009		P < 0.001		P = 0.140		P = 0.333		P = 0.021		P < 0.001
				(F = 6.44)		(F = 7.10)		(F = 16.62)		(F = 2.22)		(F = 0.95)		(F = 5.48)		(F = 12.80)
	N			P < 0.001		P < 0.001		P = 0.002		P < 0.001		P = 0.308		P < 0.001		P < 0.001
				(F = 21.19)		(F = 34.65)		(F = 10.52)		(F = 25.45)		(F = 1.05)		(F = 16.48)		(F = 24.41)
	S*N			P = 0.072		P = 0.075		P = 0.006		P = 0.231		P = 0.633		P = 0.954		P = 0.003
				(F = 3.32)		(F = 3.25)		(F = 7.78)		(F = 1.45)		(F = 0.23)		(F = 0.003)		(F = 9.59)

## Sheet: Suppl. Table 8
Supplementary Table 8. The accumulation of glucosinolates [nmol/seedling] in A. thaliana Col-0 seedlings under different sulfur (S) and nitrogen (N) regimes. Seeds were germinated on control medium containing sufficient amounts of sulfur and nitrogen and grown for six days (phase 1) before the seedlings were transferred to media with varying sulfur and nitrogen nutrition (phase 2). Statistical te…
						[nmol/seedling]
		medium	days after transfer	N	mean	sd	se	cv	LCI	UCI	median	P-value
indolic glucosinolates	4MOI3M	+S/+N	0	16	0.0458	0.024209	0.00605225	0.528581	-0.00164968	0.0932496	0.0431937	P(day) < 0.001 (F = 73.70) P(medium) = 0.003 (F = 4.82) P(day*medium) = 0.081 (F = 2.30) P(S) = 0.016 (F = 6.06) P(N) = 0.193 (F = 1.72) P(S*N) = 0.941 (F = 0.01)
			6	6	0.0910164	0.0414096	0.0169054	0.454969	0.00985349	0.172179	0.0915004
			8	6	0.163088	0.0470251	0.0191979	0.288341	0.0709192	0.255257	0.151893
			10	5	0.243332	0.0658553	0.0294514	0.27064	0.114255	0.372408	0.250912
			13	6	0.722832	0.325003	0.132682	0.449624	0.0858264	1.35984	0.707134
		+S/-N	6	6	0.208697	0.0718072	0.0293152	0.344074	0.0679547	0.349439	0.228944
			8	5	0.361705	0.0696314	0.0311401	0.192509	0.225227	0.498182	0.390329
			10	6	0.413653	0.142573	0.0582053	0.344669	0.13421	0.693097	0.406057
			13	7	0.434434	0.307644	0.116279	0.70815	-0.168549	1.03742	0.295714
		-S/+N	6	6	0.107509	0.0515375	0.0210401	0.47938	0.00649524	0.208522	0.108836
			8	6	0.098903	0.0609956	0.0249013	0.616721	-0.0206483	0.218454	0.125483
			10	5	0.259325	0.1018	0.0455264	0.392558	0.059797	0.458853	0.246411
			13	7	0.339659	0.164741	0.0622664	0.48502	0.016766	0.662552	0.31023
		-S/-N	6	6	0.236819	0.107045	0.043701	0.452013	0.0270103	0.446627	0.249747
			8	7	0.280162	0.116011	0.0438482	0.414086	0.0527801	0.507544	0.306442
			10	7	0.238596	0.0739882	0.0279649	0.310099	0.0935788	0.383613	0.217086
			13	6	0.28723	0.104075	0.0424883	0.362339	0.0832435	0.491216	0.260178
	I3M	+S/+N	0	16	0.221445	0.180953	0.0452382	0.817144	-0.133222	0.576113	0.202422	P(day) < 0.001 (F = 43.73) P(medium) < 0.001 (F = 10.84) P(day*medium) < 0.001 (F = 13.55) P(S) = 0.027 (F = 5.04) P(N) = 0.092 (F = 2.90) P(S*N) = 0.003 (F = 9.07)
			6	6	0.476128	0.315729	0.128896	0.663118	-0.142701	1.09496	0.522831
			8	6	0.836546	0.503103	0.205391	0.601405	-0.149536	1.82263	0.675656
			10	5	1.75073	0.778275	0.348055	0.444543	0.225312	3.27615	1.44639
			13	6	5.17716	1.42819	0.583058	0.275864	2.3779	7.97642	5.46776
		+S/-N	6	6	1.08053	0.592226	0.241775	0.548087	-0.0802306	2.2413	1.2251
			8	5	0.992653	0.304583	0.136214	0.306837	0.395671	1.58964	0.963675
			10	6	0.964253	0.387796	0.158317	0.402172	0.204173	1.72433	0.82973
			13	7	0.92307	0.590605	0.223228	0.639827	-0.234516	2.08066	0.679343
		-S/+N	6	6	0.848121	0.437378	0.178559	0.515702	-0.00913925	1.70538	1.0202
			8	6	0.715295	0.117427	0.0479392	0.164165	0.485139	0.945451	0.734556
			10	5	0.834427	0.198803	0.0889075	0.238251	0.444773	1.22408	0.942579
			13	7	1.04051	0.493672	0.18659	0.47445	0.0729169	2.00811	0.872407
		-S/-N	6	6	1.08003	0.503354	0.205493	0.466056	0.0934547	2.0666	1.12041
			8	7	1.27958	0.672986	0.254365	0.525943	-0.0394727	2.59863	1.28438
			10	7	1.29064	0.691556	0.261383	0.535822	-0.0648042	2.64609	1.36455
			13	6	0.877435	0.674775	0.275476	0.769031	-0.445124	2.19999	0.669539
	NMOI3M	+S/+N	0	16	1.08457	1.01548	0.253869	0.936295	-0.905766	3.07491	1.00409	P(day) < 0.001 (F = 87.82) P (medium) < 0.001 (F = 28.70) P (day*medium) < 0.001 (F = 12.22) P(S) = 0.161 (F = 2.00) P(N) < 0.001 (F = 28.10) P(S*N) = 0.280 (F = 1.18)
			6	6	5.82232	3.87358	1.58138	0.665299	-1.7699	13.4145	5.89424
			8	6	9.78167	2.91926	1.19178	0.298442	4.05992	15.5034	9.37006
			10	5	31.6877	13.4461	6.01328	0.424332	5.33335	58.0421	27.2857
			13	6	73.7547	15.4776	6.3187	0.209852	43.4186	104.091	76.2862
		+S/-N	6	6	8.38907	5.08336	2.07527	0.60595	-1.57432	18.3525	8.4046
			8	5	5.67803	2.48979	1.11347	0.438496	0.79803	10.558	4.80652
			10	6	9.48564	3.3603	1.37184	0.354251	2.89945	16.0718	8.25554
			13	7	10.5442	6.2193	2.35067	0.589833	-1.64565	22.734	8.54792
		-S/+N	6	6	11.9797	6.96971	2.84537	0.581793	-1.68093	25.6403	12.5727
			8	6	12.0583	4.35068	1.77616	0.360804	3.53096	20.5856	13.2913
			10	5	21.5343	6.26211	2.8005	0.290796	9.26061	33.8081	19.5668
			13	7	39.0934	13.4489	5.08321	0.34402	12.7336	65.4533	40.9125
		-S/-N	6	6	7.30354	4.4535	1.81814	0.609774	-1.42533	16.0324	8.36299
			8	7	8.60537	5.15229	1.94738	0.598729	-1.49311	18.7039	11.0578
			10	7	7.20755	2.05732	0.777594	0.28544	3.1752	11.2399	8.23875
			13	6	7.57625	3.77026	1.5392	0.497641	0.186547	14.9659	6.83343
short-chain aliphatic glucosinolates	3msp	+S/+N	0	16	0.0219438	0.0153783	0.00384458	0.700803	-0.00819764	0.0520853	0.0201392	P(day) < 0.001 (F = 31.11) P(medium) < 0.001 (F = 37.53) P(day*medium) < 0.001 (F = 14.22) P(S) < 0.001 (F = 15.00) P(N) < 0.001 (F = 28.71) P(S*N) = 0.004 (F = 8.77)
			6	6	0.0293271	0.0259202	0.0105819	0.883831	-0.0214765	0.0801306	0.0324064
			8	6	0.0936534	0.0692923	0.0282885	0.73988	-0.0421595	0.229466	0.06937
			10	5	0.20439	0.0880472	0.0393759	0.430781	0.0318171	0.376962	0.198492
			13	6	0.435127	0.133253	0.0544003	0.306239	0.173951	0.696303	0.481022
		+S/-N	6	6	0.0279747	0.0291229	0.0118894	1.04105	-0.0291062	0.0850556	0.0268086
			8	5	0.050453	0.0137183	0.00613502	0.271903	0.0235651	0.0773409	0.0474334
			10	6	0.0294101	0.025083	0.0102401	0.85287	-0.0197526	0.0785728	0.0327284
			13	7	0.0174193	0.046087	0.0174193	2.64575	-0.0729113	0.10775	0
		-S/+N	6	6	0.0574251	0.04658	0.0190162	0.811145	-0.0338718	0.148722	0.0725094
			8	6	0.008541	0.0209211	0.008541	2.44949	-0.0324643	0.0495463	0
			10	5	0.0734918	0.0256706	0.0114802	0.349298	0.0231775	0.123806	0.0599883
			13	7	0.0938045	0.0550093	0.0207916	0.586425	-0.0140138	0.201623	0.127027
		-S/-N	6	6	0.0111088	0.018486	0.00754688	1.66409	-0.0251238	0.0473413	0
			8	7	0.023323	0.0292523	0.0110563	1.25423	-0.0340116	0.0806576	0.00745992
			10	7	0	0	0	NA	0	0	0
			13	6	0.0131019	0.032093	0.0131019	2.44949	-0.0498004	0.0760043	0
	3mtp	+S/+N	0	16	0	0	0	NA	0	0	0	P(day) = 0.001 (F = 11.19) P(medium) < 0.001 (F = 12.86) P(day*medium) = 0.005 (F = 4.57) P(S) = 0.011 (F = 6.71) P(N) < 0.001 (F = 14.89) P(S*N) = 0.029 (F = 4.91)
			6	6	0.0107442	0.0134684	0.00549843	1.25354	-0.0156537	0.0371422	0.00740803
			8	6	0.0237765	0.0190864	0.007792	0.802744	-0.0136329	0.0611859	0.0141729
			10	5	0.0179357	0.0249431	0.0111549	1.3907	-0.0309529	0.0668242	0
			13	6	0.0775998	0.0704016	0.0287413	0.907239	-0.0603873	0.215587	0.0918604
		+S/-N	6	6	0.00607417	0.0148786	0.00607417	2.44949	-0.0230879	0.0352362	0
			8	5	0.00253859	0.00350895	0.00156925	1.38224	-0.00433896	0.00941614	0
			10	6	0	0	0	NA	0	0	0
			13	7	0	0	0	NA	0	0	0
		-S/+N	6	6	0.00277284	0.00679203	0.00277284	2.44949	-0.0105395	0.0160852	0
			8	6	0	0	0	NA	0	0	0
			10	5	0.0110967	0.0152019	0.00679848	1.36994	-0.0186989	0.0408924	0
			13	7	0.0193407	0.0347422	0.0131313	1.79632	-0.0487539	0.0874354	0
		-S/-N	6	6	0	0	0	NA	0	0	0
			8	7	0	0	0	NA	0	0	0
			10	7	0	0	0	NA	0	0	0
			13	6	0	0	0	NA	0	0	0
	4msb	+S/+N	0	16	0.538127	0.170021	0.0425053	0.31595	0.204885	0.871368	0.53563	P(day) < 0.001 (F = 39.04) P(medium) < 0.001 (F = 29.16) P(day*medium) < 0.001 (F = 9.00) P(S) = 0.015 (F = 6.10) P(N) < 0.001 (F = 30.51) P(S*N) = 0.099 (F = 2.79)
			6	6	0.849919	0.56809	0.231922	0.668404	-0.263536	1.96338	0.864856
			8	6	1.49902	0.959173	0.391581	0.639866	-0.380958	3.379	1.11563
			10	5	3.19279	1.15262	0.515466	0.361006	0.933662	5.45192	2.99054
			13	6	7.911	3.24029	1.32284	0.409593	1.56003	14.262	7.07716
		+S/-N	6	6	0.593068	0.377194	0.153989	0.636006	-0.146233	1.33237	0.496366
			8	5	0.836575	0.170451	0.0762279	0.203748	0.502491	1.17066	0.792544
			10	6	0.879763	0.257826	0.105257	0.293063	0.374425	1.3851	0.828407
			13	7	0.706483	0.600808	0.227084	0.850421	-0.471101	1.88407	0.371082
		-S/+N	6	6	1.21009	0.635939	0.259621	0.525532	-0.0363541	2.45653	1.26903
			8	6	0.673957	0.196955	0.0804066	0.292237	0.287925	1.05999	0.615623
			10	5	2.3206	0.920661	0.411732	0.396734	0.516105	4.1251	2.12408
			13	7	3.14745	1.50227	0.567807	0.477299	0.202994	6.09191	3.66901
		-S/-N	6	6	0.392302	0.283342	0.115674	0.722256	-0.163049	0.947653	0.350179
			8	7	0.65639	0.343912	0.129986	0.523945	-0.0176774	1.33046	0.549425
			10	7	0.360561	0.0872464	0.0329761	0.241974	0.189558	0.531564	0.392938
			13	6	0.411513	0.203125	0.0829254	0.493606	0.0133876	0.809638	0.414753
	4mtb	+S/+N	0	16	1.07296	0.261228	0.065307	0.243465	0.560954	1.58497	1.02286	P(day) = 0.021 (F = 5.49) P(medium) < 0.001 (F = 27.45) P(day*medium) < 0.001 (F = 6.29) P(S) = 0.016 (F = 6.07) P(N) < 0.001 (F = 37.60) P(S*N) = 0.095 (F = 2.85)
			6	6	0.938191	0.578351	0.236111	0.616453	-0.195377	2.07176	0.709677
			8	6	1.46371	0.719711	0.293821	0.491701	0.053082	2.87435	1.19041
			10	5	2.10455	0.208987	0.0934617	0.0993022	1.69494	2.51417	1.99858
			13	6	4.63088	3.19203	1.30314	0.689292	-1.62549	10.8872	4.56688
		+S/-N	6	6	0.758172	0.609983	0.249025	0.804545	-0.437395	1.95374	0.519407
			8	5	0.42254	0.26054	0.116517	0.616603	-0.0881177	0.933199	0.361791
			10	6	0.39201	0.287348	0.117309	0.733011	-0.171191	0.955212	0.351719
			13	7	0.156493	0.127927	0.048352	0.817461	-0.094244	0.407231	0.106415
		-S/+N	6	6	0.678961	0.342396	0.139783	0.504294	0.00786464	1.35006	0.698072
			8	6	0.685151	0.0825431	0.0336981	0.120474	0.523367	0.846936	0.691483
			10	5	1.80241	0.4949	0.221326	0.274577	0.832406	2.77241	1.76204
			13	7	2.02382	1.10775	0.418691	0.547357	-0.147376	4.19502	1.82353
		-S/-N	6	6	0.32946	0.311937	0.127348	0.946815	-0.281938	0.940857	0.21699
			8	7	0.319247	0.287835	0.108791	0.901606	-0.244909	0.883403	0.171457
			10	7	0.13603	0.0444781	0.0168111	0.326973	0.0488529	0.223207	0.125793
			13	6	0.17312	0.241346	0.098529	1.3941	-0.299918	0.646157	0.0789275
	5msp	+S/+N	0	16	0.0373112	0.0121257	0.00303142	0.324988	0.0135448	0.0610776	0.0367973	P(day) < 0.001 (F = 60.82) P(medium) < 0.001 (F = 21.25) P(day*medium) < 0.001 (F = 11.88) P(S) < 0.001 (F = 11.86) P(N) < 0.001 (F = 15.21) P(S*N) = 0.057 (F = 3.70)
			6	6	0.0991949	0.0684173	0.0279312	0.689726	-0.034903	0.233293	0.106783
			8	6	0.180691	0.0975205	0.0398126	0.539709	-0.0104493	0.371831	0.145302
			10	5	0.366441	0.108231	0.0484023	0.295357	0.154308	0.578573	0.351613
			13	6	0.721983	0.245007	0.100024	0.339352	0.24177	1.2022	0.720227
		+S/-N	6	6	0.117189	0.073956	0.0301924	0.631082	-0.0277645	0.262143	0.117633
			8	5	0.164047	0.0395492	0.0176869	0.241085	0.0865304	0.241563	0.161355
			10	6	0.179216	0.0581357	0.0237338	0.324388	0.0652703	0.293162	0.176713
			13	7	0.1616	0.124422	0.0470269	0.769935	-0.0822661	0.405466	0.115805
		-S/+N	6	6	0.142932	0.0844002	0.0344563	0.590493	-0.0224928	0.308356	0.133672
			8	6	0.101262	0.0277874	0.0113442	0.274412	0.0467983	0.155725	0.10492
			10	5	0.189026	0.0698167	0.031223	0.36935	0.0521852	0.325867	0.155741
			13	7	0.241855	0.0765944	0.02895	0.316695	0.0917302	0.39198	0.214541
		-S/-N	6	6	0.0904923	0.0650367	0.0265511	0.718699	-0.0369796	0.217964	0.0742204
			8	7	0.142442	0.0944429	0.0356961	0.663025	-0.0426657	0.327551	0.13569
			10	7	0.0910074	0.0441594	0.0166907	0.485228	0.00445503	0.17756	0.100088
			13	6	0.0999686	0.071767	0.0292987	0.717895	-0.0406946	0.240632	0.108205
long-chain aliphatic glucosinolates	7msh	+S/+N	0	16	0.267481	0.111745	0.0279362	0.417767	0.0484611	0.486501	0.268909	P(day) < 0.001 (F = 40.48) P(medium) < 0.001 (F = 26.26) P(day*medium) = 0.010 (F = 10.46) P(S) < 0.001 (F = 13.47) P(N) < 0.001 (F = 15.00) P(S*N) = 0.010 (F = 6.89)
			6	6	0.521295	0.378991	0.154722	0.727018	-0.221527	1.26412	0.523341
			8	6	1.15931	0.736276	0.300583	0.6351	-0.283793	2.60241	1.00359
			10	5	3.37818	1.75666	0.785604	0.520003	-0.0648791	6.82124	2.8059
			13	6	8.19978	3.04444	1.24289	0.371284	2.23266	14.1669	8.15435
		+S/-N	6	6	0.644462	0.482753	0.197083	0.74908	-0.301735	1.59066	0.441238
			8	5	0.65647	0.194922	0.0871718	0.296925	0.274423	1.03852	0.734306
			10	6	1.16584	0.409833	0.167314	0.351534	0.36257	1.96912	1.15406
			13	7	1.12994	0.823558	0.311276	0.728852	-0.484235	2.74411	0.859836
		-S/+N	6	6	0.89027	0.57215	0.233579	0.642671	-0.231145	2.01168	0.857166
			8	6	0.547088	0.179715	0.0733683	0.328494	0.194847	0.89933	0.558858
			10	5	1.0488	0.380197	0.170029	0.362507	0.303613	1.79398	0.990064
			13	7	1.46832	0.776127	0.293349	0.528583	-0.0528935	2.98953	1.32016
		-S/-N	6	6	0.471041	0.220402	0.0899787	0.467904	0.0390534	0.903029	0.440603
			8	7	0.595242	0.335778	0.126912	0.564102	-0.0628817	1.25337	0.643008
			10	7	0.374833	0.132516	0.0500865	0.353535	0.115101	0.634564	0.344333
			13	6	0.664397	0.231423	0.094478	0.34832	0.210808	1.11799	0.570459
	7mth	+S/+N	0	16	0.266964	0.137197	0.0342991	0.513914	-0.00194105	0.535869	0.237269	P(day) < 0.001 (F = 14.81) P(medium) < 0.001 (F = 13.78) P(day*medium) = 0.009 (F = 4.10) P(S) < 0.001 (F = 16.55) P(N) = 0.063 (F = 3.53) P(S*N) = 0.032 (F = 4.74)
			6	6	0.311799	0.133579	0.0545335	0.428415	0.0499835	0.573615	0.306209
			8	6	0.524754	0.156703	0.0639739	0.298623	0.217615	0.831892	0.505154
			10	5	0.55839	0.169271	0.0757001	0.303141	0.226619	0.89016	0.553727
			13	6	1.72989	1.14461	0.467284	0.661666	-0.513543	3.97332	1.70586
		+S/-N	6	6	0.448104	0.240887	0.0983418	0.537569	-0.0240345	0.920243	0.368942
			8	5	0.28347	0.0792029	0.0354206	0.279405	0.128232	0.438707	0.293159
			10	6	0.476119	0.127527	0.0520628	0.267848	0.226165	0.726072	0.479162
			13	7	0.503146	0.331689	0.125367	0.65923	-0.146965	1.15326	0.362173
		-S/+N	6	6	0.113716	0.0925173	0.03777	0.813585	-0.0676182	0.295049	0.100933
			8	6	0.25215	0.0726669	0.0296661	0.288189	0.109723	0.394577	0.24041
			10	5	0.330027	0.0481618	0.0215386	0.145933	0.23563	0.424424	0.323189
			13	7	0.309151	0.276724	0.104592	0.895111	-0.233229	0.851531	0.191543
		-S/-N	6	6	0.318251	0.189483	0.077356	0.595387	-0.053135	0.689637	0.301444
			8	7	0.267757	0.139014	0.0525424	0.51918	-0.00471048	0.540225	0.285779
			10	7	0.189789	0.0593261	0.0224232	0.31259	0.0735095	0.306068	0.18461
			13	6	0.320046	0.10185	0.0415803	0.318237	0.120419	0.519673	0.307279
	8mso	+S/+N	0	16	1.03202	0.435004	0.108751	0.421508	0.17941	1.88463	0.93216	P(day) < 0.001 (F = 43.11) P(medium) < 0.001 (F = 26.19) P(day*medium) < 0.001 (F = 12.24) P(S) < 0.001 (F = 16.45) P(N) < 0.001 (F = 11.80) P(S*N) = 0.005 (F = 8.15)
			6	6	2.53745	2.0615	0.841603	0.81243	-1.50309	6.57798	2.42803
			8	6	5.66517	3.11383	1.27122	0.549644	-0.437935	11.7683	5.25193
			10	5	14.9052	7.92467	3.54402	0.531673	-0.627197	30.4375	10.9273
			13	6	33.3933	12.0785	4.93103	0.361705	9.71939	57.0671	32.7373
		+S/-N	6	6	3.44447	2.86071	1.16788	0.830522	-2.16251	9.05145	2.31833
			8	5	2.90504	0.873416	0.390604	0.300656	1.19314	4.61693	2.92991
			10	6	5.85529	2.18712	0.892888	0.373529	1.56854	10.1421	5.96787
			13	7	6.05128	3.88655	1.46898	0.64227	-1.56637	13.6689	4.52136
		-S/+N	6	6	4.26013	3.18474	1.30017	0.747568	-1.98196	10.5022	3.74507
			8	6	2.47408	0.684522	0.279455	0.276677	1.13242	3.81574	2.70673
			10	5	4.27563	1.34566	0.601798	0.314728	1.63814	6.91313	4.12894
			13	7	4.30185	2.72177	1.02873	0.632698	-1.03282	9.63652	3.11751
		-S/-N	6	6	2.62392	1.31264	0.535884	0.50026	0.0511408	5.1967	2.5096
			8	7	3.10926	1.77115	0.669431	0.569637	-0.362191	6.58071	3.56101
			10	7	2.0831	0.783763	0.296235	0.376249	0.546923	3.61927	1.97237
			13	6	3.66002	1.34693	0.549881	0.368011	1.02004	6.3	3.33401
	8mto	+S/+N	0	16	0.45912	0.272439	0.0681097	0.593393	-0.0748595	0.9931	0.365075	P(day) < 0.001 (F = 20.11) P(medium) < 0.001 (F = 11.51) P(day*medium) = 0.044 (F = 2.79) P(S) < 0.001 (F = 16.18) P(N) = 0.832 (F = 0.05) P(S*N) = 0.034 (F = 4.64)
			6	6	0.509755	0.22454	0.091668	0.440485	0.0696574	0.949853	0.469169
			8	6	1.08978	0.235837	0.0962801	0.216408	0.627538	1.55202	1.16541
			10	5	1.00489	0.295258	0.132044	0.293822	0.426183	1.5836	0.88972
			13	6	3.37871	2.40052	0.980009	0.710484	-1.32631	8.08374	3.32734
		+S/-N	6	6	1.05446	0.552647	0.225617	0.524104	-0.0287283	2.13765	0.929565
			8	5	0.594271	0.207437	0.0927685	0.349061	0.187695	1.00085	0.527433
			10	6	1.07905	0.366984	0.149821	0.3401	0.35976	1.79834	1.12104
			13	7	1.44838	0.821844	0.310628	0.567422	-0.162431	3.0592	1.04481
		-S/+N	6	6	0.193074	0.127477	0.0520423	0.660251	-0.0567813	0.442929	0.15263
			8	6	0.488684	0.188085	0.0767855	0.384881	0.120037	0.857331	0.460425
			10	5	0.452518	0.170465	0.0762342	0.376703	0.118407	0.786629	0.39573
			13	7	0.446288	0.474185	0.179225	1.06251	-0.483114	1.37569	0.208616
		-S/-N	6	6	0.768367	0.499906	0.204086	0.650608	-0.211449	1.74818	0.785471
			8	7	0.618866	0.264387	0.0999288	0.427211	0.100668	1.13706	0.66629
			10	7	0.593856	0.215487	0.0814465	0.362861	0.171501	1.01621	0.61918
			13	6	0.990864	0.370056	0.151075	0.373468	0.265555	1.71617	0.964973
benzenic glucosinolates	2PE	+S/+N	0	16	0.0324673	0.0138821	0.00347052	0.427571	0.00525843	0.0596761	0.031194	P(day) < 0.001 (F = 79.65) P(medium) < 0.001 (F = 11.90) P(day*medium) = 0.020 (F = 3.44) P(S) = 0.021 (F = 5.48) P(N) < 0.001 (F = 16.48) P(S*N) = 0.954 (F = 0.003)
			6	6	0.0712559	0.0413845	0.0168951	0.580787	-0.00985774	0.152369	0.0783645
			8	6	0.119042	0.052269	0.0213387	0.439081	0.0165945	0.221489	0.109627
			10	5	0.311048	0.0799537	0.0357564	0.257046	0.154339	0.467757	0.299824
			13	6	0.596995	0.223061	0.0910641	0.373639	0.159796	1.03419	0.536373
		+S/-N	6	6	0.261267	0.18591	0.0758975	0.711572	-0.103117	0.625651	0.20866
			8	5	0.224188	0.0529475	0.0236788	0.236175	0.120411	0.327965	0.195326
			10	6	0.562912	0.220657	0.0900828	0.391992	0.130424	0.995399	0.654617
			13	7	0.713758	0.453053	0.171238	0.634743	-0.174226	1.60174	0.560232
		-S/+N	6	6	0.121204	0.056807	0.0231914	0.468691	0.00986175	0.232545	0.137527
			8	6	0.133306	0.048167	0.0196641	0.361326	0.0388989	0.227713	0.139297
			10	5	0.150716	0.0405594	0.0181387	0.269112	0.0712191	0.230212	0.131863
			13	7	0.217258	0.0737279	0.0278665	0.339356	0.0727514	0.361765	0.199618
		-S/-N	6	6	0.22915	0.151668	0.0619182	0.661872	-0.0681193	0.526419	0.241404
			8	7	0.342054	0.151964	0.0574371	0.444269	0.0442044	0.639904	0.357879
			10	7	0.391975	0.15709	0.0593744	0.400765	0.0840787	0.699871	0.411535
			13	6	0.438979	0.25078	0.102381	0.571281	-0.0525507	0.930508	0.46182
embryo-synthesized glucosinolates	3bzo	+S/+N	0	16	0.29513	0.0903428	0.0225857	0.306112	0.118058	0.472202	0.266892	P(day) < 0.001 (F = 24.89) P(medium) = 0.642 (F = 0.56) P(day*medium) = 0.321 (F = 1.18) P(S) = 0.909 (F = 0.01) P(N) = 0.319 (F = 1.01) P(S*N) = 0.761 (F = 0.09)
			6	6	0.178486	0.0394703	0.0161137	0.22114	0.101124	0.255848	0.169713
			8	6	0.199148	0.112098	0.0457638	0.562889	-0.0205646	0.41886	0.187704
			10	5	0.161487	0.162172	0.0725255	1.00424	-0.15637	0.479344	0.210354
			13	6	0.207588	0.0610815	0.0249364	0.294245	0.0878677	0.327307	0.208451
		+S/-N	6	6	0.305872	0.104645	0.0427212	0.342121	0.100767	0.510976	0.312414
			8	5	0.206325	0.0769798	0.0344264	0.3731	0.0554444	0.357205	0.243384
			10	6	0.196415	0.0380526	0.0155349	0.193736	0.121831	0.270998	0.19404
			13	7	0.157437	0.0816975	0.0308788	0.518923	-0.0026905	0.317564	0.161458
		-S/+N	6	6	0.252855	0.149493	0.0610304	0.59122	-0.0401513	0.545862	0.260962
			8	6	0.19231	0.0486183	0.0198483	0.252812	0.0970182	0.287602	0.192331
			10	5	0.175785	0.113389	0.050709	0.645042	-0.046457	0.398027	0.163552
			13	7	0.165815	0.105581	0.039906	0.636742	-0.0411245	0.372754	0.123665
		-S/-N	6	6	0.30494	0.0877651	0.03583	0.287811	0.13292	0.47696	0.276058
			8	7	0.213211	0.0813465	0.0307461	0.381531	0.0537714	0.37265	0.244878
			10	7	0.18361	0.0914029	0.034547	0.497811	0.00446008	0.362759	0.187167
			13	6	0.14478	0.0908427	0.0370864	0.627454	-0.0332718	0.322832	0.110002
	4bzo	+S/+N	0	16	0.269273	0.12055	0.0301374	0.447686	0.0329956	0.505551	0.236501	P(day) < 0.001 (F = 36.18) P(medium) = 0.423 (F = 0.94) P(day*medium) = 0.353 (F = 1.10) P(S) = 0.622 (F = 0.24) P(N) = 0.408 (F = 0.69) P(S*N) = 0.409 (F = 0.69)
			6	6	0.14301	0.0394685	0.016113	0.275985	0.0656516	0.220368	0.134223
			8	6	0.181151	0.148583	0.0606589	0.820218	-0.110072	0.472375	0.14944
			10	5	0.0823187	0.0950948	0.0425277	1.1552	-0.104067	0.268705	0.0739006
			13	6	0.0914806	0.0992575	0.0405217	1.08501	-0.103064	0.286025	0.0595519
		+S/-N	6	6	0.305996	0.165022	0.0673699	0.539294	-0.0174467	0.629439	0.309149
			8	5	0.198279	0.0959424	0.0429067	0.483876	0.0102317	0.386326	0.208556
			10	6	0.10201	0.0897718	0.0366492	0.880032	-0.073943	0.277963	0.119122
			13	7	0.0835787	0.102381	0.0386963	1.22496	-0.117088	0.284245	0.079858
		-S/+N	6	6	0.215639	0.167387	0.0683355	0.776238	-0.11244	0.543718	0.159524
			8	6	0.12406	0.0900347	0.0367565	0.725733	-0.0524076	0.300528	0.117848
			10	5	0.113262	0.113667	0.0508336	1.00358	-0.109526	0.33605	0.0693276
			13	7	0.0907257	0.0990905	0.0374527	1.0922	-0.103492	0.284943	0.0897183
		-S/-N	6	6	0.218282	0.0618572	0.0252531	0.283382	0.0970416	0.339522	0.214329
			8	7	0.141948	0.0979167	0.037009	0.689806	-0.0499685	0.333865	0.156861
			10	7	0.0934645	0.101193	0.0382472	1.08268	-0.104873	0.291802	0.0991
			13	6	0.0947707	0.139475	0.0569403	1.47171	-0.178599	0.368141	0.024386
	4ohb	+S/+N	0	16	0.0728011	0.0292382	0.00730955	0.401617	0.0154943	0.130108	0.0681226	P(day) = 0.773 (F = 0.08) P(medium) = 0.022 (F = 3.35) P(day*medium) = 0.183 (F = 1.65) P(S) = 0.003 (F = 9.31) P(N) = 0.715 (F = 0.13) P(S*N) = 0.596 (F = 0.28)
			6	6	0.0781074	0.0250266	0.0102171	0.320412	0.0290553	0.12716	0.0716131
			8	6	0.116998	0.044868	0.0183173	0.383493	0.0290569	0.204939	0.109524
			10	5	0.0943276	0.0888531	0.0397363	0.941962	-0.0798244	0.26848	0.121431
			13	6	0.0888737	0.0565372	0.0230812	0.636153	-0.0219393	0.199687	0.0842273
		+S/-N	6	6	0.089055	0.0223348	0.00911815	0.250798	0.0452788	0.132831	0.0858689
			8	5	0.112026	0.0507229	0.022684	0.452779	0.0126088	0.211443	0.0969408
			10	6	0.0980939	0.0368914	0.0150608	0.376082	0.0257868	0.170401	0.0981901
			13	7	0.0773707	0.0762336	0.0288136	0.985304	-0.0720472	0.226789	0.0884731
		-S/+N	6	6	0.0772206	0.0411254	0.0167894	0.532571	-0.00338526	0.157826	0.0923119
			8	6	0.0339333	0.0393911	0.0160813	1.16084	-0.0432732	0.11114	0.0266339
			10	5	0.0892352	0.0344647	0.0154131	0.386223	0.0216844	0.156786	0.0866528
			13	7	0.0367523	0.0344052	0.0130039	0.936138	-0.0306819	0.104186	0.0625543
		-S/-N	6	6	0.0680728	0.0164007	0.00669556	0.240929	0.0359274	0.100218	0.0640881
			8	7	0.0593623	0.0512693	0.019378	0.863668	-0.0411256	0.15985	0.0620455
			10	7	0.0236613	0.0405025	0.0153085	1.71176	-0.0557235	0.103046	0
			13	6	0.122257	0.0623829	0.0254677	0.510262	-1.39396e-05	0.244527	0.1395

## Sheet: Suppl. Table 9
		Supplementary Table 9. Fresh weight [mg/seedling] of A. thaliana Col-0 seedlings grown on medium limited in nitrogen (-N) and/or sulfur (-S). Statistical testing was performed with a linear model of the following function: aov(weight ~ day*medium) and aov(weight ~ S*N). cv, coefficient of variance; LCI, lower 95% confidence interval; UCI, upper 95% confidence interval.
		medium	days after transfer	N	mean	sd	se	cv	LCI	UCI	median	posthoc
		+S/+N	6	6	4.2	1.80111	0.7353	0.428836	0.669823	7.73018	4.75	ABC
			8	6	7.58333	1.85194	0.75605	0.244211	3.95354	11.2131	7.15	D
			10	5	19.58	6.78395	3.03388	0.346474	6.28345	32.8765	15.5	E
			13	6	44.7833	13.565	5.53789	0.302903	18.1959	71.3708	45.8	F
		+S/-N	6	6	3.98333	1.50255	0.613415	0.37721	1.03833	6.92834	3.9	AB
			8	5	4.2	1.48324	0.663325	0.353152	1.29285	7.10715	3.6	ABC
			10	6	6.55	1.46526	0.598192	0.223705	3.67808	9.42192	6.45	CD
			13	7	6.07143	3.35942	1.26974	0.553317	-0.513038	12.6559	4.8	BCD
		-S/+N	6	6	6.95	3.83914	1.56732	0.552394	-0.574715	14.4747	7.45	ABCD
			8	6	7.51667	2.34897	0.958964	0.312502	2.91268	12.1207	7.5	D
			10	5	13.84	4.02343	1.79933	0.29071	5.95407	21.7259	11.6	E
			13	7	21.5286	7.55396	2.85513	0.350881	6.7228	36.3343	22.4	E
		-S/-N	6	6	2.58333	1.15311	0.470756	0.446366	0.323234	4.84343	2.85	A
			8	7	4.04286	1.8707	0.707059	0.462718	0.376282	7.70943	5.1	ABC
			10	7	3.3	0.814453	0.307834	0.246804	1.70367	4.89633	3.5	AB
			13	6	4.58333	1.78708	0.729574	0.389909	1.08065	8.08602	4.3	ABCD
					P(day) < 0.001 (F = 120.64, df = 1)
					P(media) < 0.001 (F = 49.74, df = 3)
					P(day*media) < 0.001 (F = 46.91, df = 3)
					P(S) = 0.047 (F = 4.04, df = 1)
					P(N) < 0.001 (F = 32.98, df = 1)
					P(S*N) = 0.250 (F = 1.34, df = 1)

[truncated: 8 more sheets: Suppl. Table 10, Suppl. Table 11, Suppl. Table 12, Suppl. Table 13, Suppl. Table 14, Suppl. Table 15, Suppl. Table 16, Suppl. Table 17]
